# Supplementary material for: Diverse types of expertise in facial recognition
Source: Sci Rep. 2023 Jul 14;13:11396. doi: 10.1038/s41598-023-28632-x (PMC10349110; doi:10.1038/s41598-023-28632-x)
Supplement: Supplementary file 2 — Supplementary Information 2. [file 41598_2023_28632_MOESM2_ESM.xlsx]

## Sheet: GFMT
ParticipantID	Group	Percent Correct	Group
CT001	Controls	95	Controls
CT002	Controls	95	Controls
CT003	Controls	97.5	Controls
CT004	Controls	85	Controls
CT005	Controls	70	Controls
CT006	Controls	82.5	Controls
CT007	Controls	92.5	Controls
CT008	Controls	100	Controls
CT009	Controls	90	Controls
CT010	Controls	87.5	Controls
CT011	Controls	80	Controls
CT012	Controls	95	Controls
CT013	Controls	85	Controls
CT014	Controls	92.5	Controls
CT015	Controls	87.5	Controls
CT016	Controls	62.5	Controls
CT017	Controls	85	Controls
CT018	Controls	87.5	Controls
CT019	Controls	87.5	Controls
CT020	Controls	77.5	Controls
CT021	Controls	95	Controls
CT022	Controls	62.5	Controls
CT023	Controls	82.5	Controls
CT024	Controls	82.5	Controls
CT025	Controls	70	Controls
CT026	Controls	92.5	Controls
CT027	Controls	90	Controls
CT028	Controls	82.5	Controls
CT029	Controls	85	Controls
CT030	Controls	80	Controls
CT031	Controls	82.5	Controls
CT032	Controls	90	Controls
CT033	Controls	87.5	Controls
CT034	Controls	92.5	Controls
CT035	Controls	85	Controls
CT036	Controls	90	Controls
CT037	Controls	85	Controls
CT038	Controls	72.5	Controls
CT039	Controls	82.5	Controls
CT040	Controls	77.5	Controls
CT041	Controls	85	Controls
CT042	Controls	85	Controls
CT043	Controls	82.5	Controls
CT044	Controls	77.5	Controls
CT045	Controls	82.5	Controls
CT046	Controls	65	Controls
CT047	Controls	87.5	Controls
CT048	Controls	87.5	Controls
CT049	Controls	87.5	Controls
CT050	Controls	87.5	Controls
CT051	Controls	95	Controls
CT052	Controls	75	Controls
CT053	Controls	95	Controls
CT054	Controls	67.5	Controls
CT055	Controls	70	Controls
CT056	Controls	92.5	Controls
CT057	Controls	70	Controls
CT058	Controls	80	Controls
CT059	Controls	87.5	Controls
CT060	Controls	87.5	Controls
CT061	Controls	69	Controls
CT062	Controls	72.5	Controls
CT063	Controls	72.5	Controls
CT064	Controls	70	Controls
CT065	Controls	67.5	Controls
CT066	Controls	87.5	Controls
CT067	Controls	71	Controls
CT068	Controls	95	Controls
CT069	Controls	87.5	Controls
CT070	Controls	90	Controls
CT071	Controls	85	Controls
CT072	Controls	90	Controls
CT073	Controls	82.5	Controls
CT074	Controls	72.5	Controls
CT075	Controls	92.5	Controls
CT076	Controls	85	Controls
CT077	Controls	87.5	Controls
CT078	Controls	72.5	Controls
CT079	Controls	80	Controls
CT080	Controls	80	Controls
CT081	Controls	77.5	Controls
CT082	Controls	80	Controls
CT083	Controls	87.5	Controls
CT084	Controls	87.5	Controls
CT085	Controls	70	Controls
CT086	Controls	82.5	Controls
CT087	Controls	87.5	Controls
CT088	Controls	85	Controls
CT089	Controls	92.5	Controls
CT090	Controls	80	Controls
CT091	Controls	82.5	Controls
CT092	Controls	87.5	Controls
CT093	Controls	87.5	Controls
CT094	Controls	77.5	Controls
CT095	Controls	77.5	Controls
CT096	Controls	70	Controls
CT097	Controls	75	Controls
CT098	Controls	82.5	Controls
CT099	Controls	80	Controls
CT100	Controls	85	Controls
CT101	Controls	92.5	Controls
CT102	Controls	92.5	Controls
CT103	Controls	72.5	Controls
CT104	Controls	70	Controls
CT105	Controls	77.5	Controls
CT106	Controls	70	Controls
CT107	Controls	70	Controls
CT108	Controls	95	Controls
CT109	Controls	72.5	Controls
CT110	Controls	77.5	Controls
CT111	Controls	95	Controls
CT112	Controls	80	Controls
CT113	Controls	90	Controls
CT114	Controls	70	Controls
CT115	Controls	62.5	Controls
CT116	Controls	80	Controls
CT117	Controls	80	Controls
CT118	Controls	85	Controls
CT119	Controls	55	Controls
CT120	Controls	60	Controls
CT121	Controls	70	Controls
CT122	Controls	87.5	Controls
CT123	Controls	82.5	Controls
CT124	Controls	87.5	Controls
CT125	Controls	75	Controls
CT126	Controls	77.5	Controls
CT127	Controls	75	Controls
CT128	Controls	77.5	Controls
CT129	Controls	67.5	Controls
CT130	Controls	70	Controls
CT131	Controls	95	Controls
CT132	Controls	60	Controls
CT133	Controls	69	Controls
CT134	Controls	87.5	Controls
CT135	Controls	70	Controls
CT136	Controls	80	Controls
CT137	Controls	95	Controls
CT138	Controls	75	Controls
CT139	Controls	90	Controls
CT140	Controls	92.5	Controls
CT141	Controls	77.5	Controls
CT142	Controls	77.5	Controls
CT143	Controls	82.5	Controls
CT144	Controls	85	Controls
CT145	Controls	90	Controls
CT146	Controls	85	Controls
CT147	Controls	52.5	Controls
CT148	Controls	82.5	Controls
CT149	Controls	92.5	Controls
CT150	Controls	80	Controls
CT151	Controls	90	Controls
CT152	Controls	100	Controls
CT153	Controls	80	Controls
CT154	Controls	82.5	Controls
CT155	Controls	65	Controls
CT156	Controls	82.5	Controls
CT157	Controls	90	Controls
CT158	Controls	77.5	Controls
CT159	Controls	85	Controls
CT160	Controls	80	Controls
CT161	Controls	75	Controls
CT162	Controls	67.5	Controls
CT163	Controls	67.5	Controls
CT164	Controls	77.5	Controls
CT165	Controls	82.5	Controls
CT166	Controls	87.5	Controls
CT167	Controls	92.5	Controls
CT168	Controls	75	Controls
CT169	Controls	77.5	Controls
CT170	Controls	97.5	Controls
CT171	Controls	95	Controls
CT172	Controls	65	Controls
CT173	Controls	87.5	Controls
CT174	Controls	72.5	Controls
CT175	Controls	72.5	Controls
CT176	Controls	90	Controls
CT177	Controls	70	Controls
CT178	Controls	77.5	Controls
CT179	Controls	80	Controls
CT180	Controls	77.5	Controls
CT181	Controls	60	Controls
CT182	Controls	77.5	Controls
CT183	Controls	87.5	Controls
CT184	Controls	85	Controls
CT185	Controls	82.5	Controls
CT186	Controls	70	Controls
CT187	Controls	92.5	Controls
CT188	Controls	62.5	Controls
CT189	Controls	75	Controls
CT190	Controls	72.5	Controls
CT191	Controls	82.5	Controls
CT192	Controls	82.5	Controls
CT193	Controls	95	Controls
CT194	Controls	82.5	Controls
DP	SRs	95	SRs
TI	SRs	100	SRs
DB	SRs	100	SRs
HC	SRs	100	SRs
CM	SRs	97.5	SRs
YS	SRs	100	SRs
CT	SRs	100	SRs

## Sheet: Models
ParticipantID	Group	Percent Correct
CT01	Controls	100
CT02	Controls	93.33
CT03	Controls	93.33
CT04	Controls	86.67
CT05	Controls	86.67
CT06	Controls	86.67
CT07	Controls	86.67
CT08	Controls	83.33
CT09	Controls	83.33
CT10	Controls	83.33
CT11	Controls	83.33
CT12	Controls	83.33
CT13	Controls	83.33
CT14	Controls	83.33
CT15	Controls	83.33
CT16	Controls	83.33
CT17	Controls	80
CT18	Controls	80
CT19	Controls	76.67
CT20	Controls	76.67
CT21	Controls	76.67
CT22	Controls	76.67
CT23	Controls	76.67
CT24	Controls	76.67
CT25	Controls	73.33
CT26	Controls	73.33
CT27	Controls	73.33
CT28	Controls	73.33
CT29	Controls	73.33
CT30	Controls	73.33
CT31	Controls	70
CT32	Controls	70
CT33	Controls	70
CT34	Controls	70
CT35	Controls	70
CT36	Controls	70
CT37	Controls	70
CT38	Controls	66.67
CT39	Controls	66.67
CT40	Controls	66.67
CT41	Controls	66.67
CT42	Controls	63.33
CT43	Controls	63.33
CT44	Controls	63.33
CT45	Controls	63.33
CT46	Controls	63.33
CT47	Controls	63.33
CT48	Controls	63.33
CT49	Controls	63.33
CT50	Controls	63.33
CT51	Controls	56.67
CT52	Controls	50
CT53	Controls	50
CT54	Controls	50
DP	SRs	94.44
TI	SRs	97.78
DB	SRs	97.78
HC	SRs	95.56
CM	SRs	95.56
YS	SRs	97.78

## Sheet: CFMT+
ParticipantID	Group	Percent Correct
CT001	Controls	60.7843
CT002	Controls	74.5098
CT003	Controls	69.6078
CT004	Controls	84.3137
CT005	Controls	90.1961
CT006	Controls	58.8235
CT007	Controls	81.3725
CT008	Controls	86.2745
CT009	Controls	72.549
CT010	Controls	50
CT011	Controls	43.1373
CT012	Controls	66.6667
CT013	Controls	58.8235
CT014	Controls	63.7255
CT015	Controls	70.5882
CT016	Controls	78.4314
CT017	Controls	82.3529
CT018	Controls	69.6078
CT019	Controls	49.0196
CT020	Controls	85.2941
CT021	Controls	75.4902
CT022	Controls	98.0392
CT023	Controls	78.4314
CT024	Controls	59.8039
CT025	Controls	48.0392
CT026	Controls	70.5882
CT027	Controls	56.8627
CT028	Controls	70.5882
CT029	Controls	100
CT030	Controls	65.6863
CT031	Controls	99.0196
CT032	Controls	93.1373
CT033	Controls	71.5686
CT034	Controls	84.3137
CT035	Controls	76.4706
CT036	Controls	86.2745
CT037	Controls	52.9412
CT038	Controls	83.3333
CT039	Controls	67.6471
CT040	Controls	91.1765
CT041	Controls	70.5882
CT042	Controls	92.1569
CT043	Controls	79.4118
CT044	Controls	55.8824
CT045	Controls	87.2549
CT046	Controls	84.3137
CT047	Controls	71.5686
CT048	Controls	83.3333
CT049	Controls	78.4314
CT050	Controls	75.4902
CT051	Controls	86.2745
CT052	Controls	69.6078
CT053	Controls	51.9608
CT054	Controls	79.4118
CT055	Controls	70.5882
CT056	Controls	56.8627
CT057	Controls	75.4902
CT058	Controls	74.5098
CT059	Controls	68.6275
CT060	Controls	69.6078
CT061	Controls	65.6863
CT062	Controls	50
CT063	Controls	66.6667
CT064	Controls	55.8824
CT065	Controls	54.902
CT066	Controls	52.9412
CT067	Controls	64.7059
CT068	Controls	67.6471
CT069	Controls	58.8235
CT070	Controls	76.4706
CT071	Controls	83.3333
CT072	Controls	69.6078
CT073	Controls	65.6863
CT074	Controls	82.3529
CT075	Controls	73.5294
CT076	Controls	70.5882
CT077	Controls	62.7451
CT078	Controls	77.451
CT079	Controls	54.902
CT080	Controls	86.2745
CT081	Controls	52.9412
CT082	Controls	75.4902
CT083	Controls	66.6667
CT084	Controls	75.4902
CT085	Controls	49.0196
CT086	Controls	75.4902
CT087	Controls	81.3725
CT088	Controls	72.549
CT089	Controls	69.6078
CT090	Controls	56.8627
CT091	Controls	69.6078
CT092	Controls	69.6078
CT093	Controls	69.6078
CT094	Controls	69.6078
CT095	Controls	65.6863
CT096	Controls	64.7059
CT097	Controls	82.3529
CT098	Controls	80.3922
CT099	Controls	44.1176
CT100	Controls	95.098
CT101	Controls	65.6863
CT102	Controls	60.7843
CT103	Controls	69.6078
CT104	Controls	72.549
CT105	Controls	67.6471
CT106	Controls	59.8039
CT107	Controls	59.8039
CT108	Controls	48.0392
CT109	Controls	51.9608
CT110	Controls	53.9216
CT111	Controls	52.9412
CT112	Controls	51.9608
CT113	Controls	74.5098
CT114	Controls	64.7059
CT115	Controls	83.3333
CT116	Controls	55.8824
CT117	Controls	48.0392
CT118	Controls	77.451
CT119	Controls	75.4902
CT120	Controls	78.4314
CT121	Controls	51.9608
CT122	Controls	53.9216
CT123	Controls	63.7255
CT124	Controls	57.8431
CT125	Controls	75.4902
CT126	Controls	59.8039
CT127	Controls	68.6275
CT128	Controls	43.1373
CT129	Controls	73.5294
CT130	Controls	65.6863
CT131	Controls	61.7647
CT132	Controls	58.8235
CT133	Controls	59.8039
CT134	Controls	69.6078
CT135	Controls	59.8039
CT136	Controls	73.5294
CT137	Controls	81.3725
CT138	Controls	58.8235
CT139	Controls	69.6078
CT140	Controls	54.902
CT141	Controls	76.4706
CT142	Controls	40.1961
CT143	Controls	75.4902
CT144	Controls	57.8431
CT145	Controls	75.4902
CT146	Controls	54.902
CT147	Controls	73.5294
CT148	Controls	70.5882
CT149	Controls	84.3137
CT150	Controls	71.5686
CT151	Controls	76.4706
CT152	Controls	59.8039
CT153	Controls	60.7843
CT154	Controls	77.451
CT155	Controls	69.6078
CT156	Controls	85.2941
CT157	Controls	64.7059
CT158	Controls	73.5294
CT159	Controls	81.3725
CT160	Controls	60.7843
CT161	Controls	63.7255
CT162	Controls	55.8824
CT163	Controls	51.9608
CT164	Controls	76.4706
CT165	Controls	52.9412
CT166	Controls	75.4902
CT167	Controls	73.5294
CT168	Controls	62.7451
CT169	Controls	64.7059
CT170	Controls	76.4706
CT171	Controls	69.6078
CT172	Controls	71.5686
CT173	Controls	55.8824
CT174	Controls	70.5882
CT175	Controls	69.6078
CT176	Controls	54.902
CT177	Controls	70.5882
CT178	Controls	64.7059
CT179	Controls	80.3922
CT180	Controls	62.7451
CT181	Controls	66.6667
CT182	Controls	58.8235
CT183	Controls	94.1176
CT184	Controls	74.5098
CT185	Controls	77.451
CT186	Controls	49.0196
CT187	Controls	82.3529
CT188	Controls	70.5882
CT189	Controls	87.2549
CT190	Controls	86.2745
CT191	Controls	63.7255
CT192	Controls	93.1373
CT193	Controls	76.4706
CT194	Controls	70.5882
CT195	Controls	74.5098
CT196	Controls	74.5098
CT197	Controls	57.8431
CT198	Controls	56.8627
CT199	Controls	78.4314
CT200	Controls	83.3333
CT201	Controls	56.8627
CT202	Controls	62.7451
CT203	Controls	79.4118
CT204	Controls	56.8627
CT205	Controls	72.549
CT206	Controls	57.8431
CT207	Controls	71.5686
CT208	Controls	59.8039
CT209	Controls	49.0196
CT210	Controls	66.6667
CT211	Controls	51.9608
CT212	Controls	74.5098
CT213	Controls	62.7451
CT214	Controls	52.9412
CT215	Controls	75.4902
CT216	Controls	67.6471
CT217	Controls	64.7059
CT218	Controls	81.3725
CT219	Controls	89.2157
CT220	Controls	52.9412
CT221	Controls	54.902
CT222	Controls	63.7255
CT223	Controls	53.9216
CT224	Controls	76.4706
CT225	Controls	62.7451
CT226	Controls	55.8824
CT227	Controls	67.6471
CT228	Controls	81.3725
CT229	Controls	66.6667
CT230	Controls	94.1176
CT231	Controls	43.1373
CT232	Controls	69.6078
CT233	Controls	72.549
CT234	Controls	62.7451
CT235	Controls	67.6471
CT236	Controls	81.3725
CT237	Controls	73.5294
CT238	Controls	81.3725
CT239	Controls	87.2549
CT240	Controls	82.3529
CT241	Controls	83.3333
CT242	Controls	65.6863
CT243	Controls	54.902
CT244	Controls	79.4118
CT245	Controls	85.2941
CT246	Controls	77.451
CT247	Controls	87.2549
CT248	Controls	90.1961
CT249	Controls	75.4902
CT250	Controls	83.3333
CT251	Controls	54.902
CT252	Controls	77.451
CT253	Controls	66.6667
CT254	Controls	63.7255
DP	SRs	95.098
TI	SRs	100
DB	SRs	95.098
HC	SRs	91.1765
CM	SRs	92.1569
YS	SRs	97
CT	SRs	94.1176

## Sheet: CFMT-AUS
ParticipantID	Group	Percent Correct
CT01	Controls	55.5556
CT02	Controls	59.7222
CT03	Controls	62.5
CT04	Controls	62.5
CT05	Controls	63.8889
CT06	Controls	63.8889
CT07	Controls	65.2778
CT08	Controls	65.2778
CT09	Controls	65.2778
CT10	Controls	65.2778
CT11	Controls	66.6667
CT12	Controls	68.0556
CT13	Controls	68.0556
CT14	Controls	69.4444
CT15	Controls	69.4444
CT16	Controls	70.8333
CT17	Controls	72.2222
CT18	Controls	72.2222
CT19	Controls	73.6111
CT20	Controls	73.6111
CT21	Controls	73.6111
CT22	Controls	73.6111
CT23	Controls	75
CT24	Controls	75
CT25	Controls	75
CT26	Controls	75
CT27	Controls	76.3889
CT28	Controls	77.7778
CT29	Controls	79.1667
CT30	Controls	79.1667
CT31	Controls	79.1667
CT32	Controls	79.1667
CT33	Controls	79.1667
CT34	Controls	79.1667
CT35	Controls	80.5556
CT36	Controls	80.5556
CT37	Controls	80.5556
CT38	Controls	80.5556
CT39	Controls	81.9444
CT40	Controls	81.9444
CT41	Controls	81.9444
CT42	Controls	83.3333
CT43	Controls	83.3333
CT44	Controls	84.7222
CT45	Controls	84.7222
CT46	Controls	84.7222
CT47	Controls	84.7222
CT48	Controls	84.7222
CT49	Controls	86.1111
CT50	Controls	86.1111
CT51	Controls	87.5
CT52	Controls	87.5
CT53	Controls	87.5
CT54	Controls	87.5
CT55	Controls	87.5
CT56	Controls	87.5
CT57	Controls	87.5
CT58	Controls	87.5
CT59	Controls	87.5
CT60	Controls	87.5
CT61	Controls	90.2778
CT62	Controls	90.2778
CT63	Controls	90.2778
CT64	Controls	91.6667
CT65	Controls	91.6667
CT66	Controls	91.6667
CT67	Controls	91.6667
CT68	Controls	91.6667
CT69	Controls	93.0556
CT70	Controls	93.0556
CT71	Controls	95.8333
CT72	Controls	95.8333
CT73	Controls	97.2222
CT74	Controls	97.2222
CT75	Controls	97.2222
DP	SRs	93.06
TI	SRs	100
DB	SRs	97.22
HC	SRs	95.83
CM	SRs	93
YS	SRs	95
CT	SRs	94.44

## Sheet: UNSW FT
ParticipantID	Group	Percent Correct
CT001	Controls	51.6667
CT002	Controls	65
CT003	Controls	57.5
CT004	Controls	67.5
CT005	Controls	52.5
CT006	Controls	64.1667
CT007	Controls	68.3333
CT008	Controls	60
CT009	Controls	60
CT010	Controls	63.3333
CT011	Controls	62.5
CT012	Controls	63.3333
CT013	Controls	58.3333
CT014	Controls	53.3333
CT015	Controls	55
CT016	Controls	55
CT017	Controls	64.1667
CT018	Controls	64.1667
CT019	Controls	49.1667
CT020	Controls	57.5
CT021	Controls	54.1667
CT022	Controls	54.1667
CT023	Controls	60
CT024	Controls	55
CT025	Controls	55
CT026	Controls	56.6667
CT027	Controls	60.8333
CT028	Controls	58.3333
CT029	Controls	60.8333
CT030	Controls	60.8333
CT031	Controls	65
CT032	Controls	48.3333
CT033	Controls	46.6667
CT034	Controls	48.3333
CT035	Controls	67.5
CT036	Controls	45.8333
CT037	Controls	48.3333
CT038	Controls	70.8333
CT039	Controls	59.1667
CT040	Controls	54.1667
CT041	Controls	52.5
CT042	Controls	64.1667
CT043	Controls	63.3333
CT044	Controls	63.3333
CT045	Controls	64.1667
CT046	Controls	53.3333
CT047	Controls	50
CT048	Controls	58.3333
CT049	Controls	59.1667
CT050	Controls	56.6667
CT051	Controls	62.5
CT052	Controls	64.1667
CT053	Controls	65.8333
CT054	Controls	69.1667
CT055	Controls	60
CT056	Controls	50.8333
CT057	Controls	49.1667
CT058	Controls	56.6667
CT059	Controls	53.3333
CT060	Controls	65
CT061	Controls	67.5
CT062	Controls	59.1667
CT063	Controls	69.1667
CT064	Controls	60.8333
CT065	Controls	57.5
CT066	Controls	69.1667
CT067	Controls	54.1667
CT068	Controls	64.1667
CT069	Controls	63.3333
CT070	Controls	60.8333
CT071	Controls	58.3333
CT072	Controls	62.5
CT073	Controls	56.6667
CT074	Controls	55
CT075	Controls	54.1667
CT076	Controls	55.8333
CT077	Controls	52.5
CT078	Controls	55
CT079	Controls	51.6667
CT080	Controls	58.3333
CT081	Controls	57.5
CT082	Controls	58.3333
CT083	Controls	54.1667
CT084	Controls	70.8333
CT085	Controls	55
CT086	Controls	53.3333
CT087	Controls	60
CT088	Controls	60
CT089	Controls	69.1667
CT090	Controls	49.1667
CT091	Controls	62.5
CT092	Controls	60
CT093	Controls	50.8333
CT094	Controls	51.6667
CT095	Controls	59.1667
CT096	Controls	60
CT097	Controls	60.8333
CT098	Controls	56.6667
CT099	Controls	51.6667
CT100	Controls	63.3333
CT101	Controls	54.1667
CT102	Controls	57.5
CT103	Controls	54.1667
CT104	Controls	49.1667
CT105	Controls	55.8333
CT106	Controls	60.8333
CT107	Controls	61.6667
CT108	Controls	61.6667
CT109	Controls	55
CT110	Controls	57.5
CT111	Controls	57.5
CT112	Controls	59.1667
CT113	Controls	55
CT114	Controls	64.1667
CT115	Controls	55.8333
CT116	Controls	65.8333
CT117	Controls	55
CT118	Controls	68.3333
CT119	Controls	45.8333
CT120	Controls	58.3333
CT121	Controls	50.8333
CT122	Controls	48.3333
CT123	Controls	49.1667
CT124	Controls	54.1667
CT125	Controls	60.8333
CT126	Controls	53.3333
CT127	Controls	63.3333
CT128	Controls	62.5
CT129	Controls	54.1667
CT130	Controls	63.3333
CT131	Controls	48.3333
CT132	Controls	58.3333
CT133	Controls	62.5
CT134	Controls	72.5
CT135	Controls	62.5
CT136	Controls	54.1667
CT137	Controls	54.1667
CT138	Controls	70
CT139	Controls	58.3333
CT140	Controls	67.5
CT141	Controls	61.6667
CT142	Controls	66.6667
CT143	Controls	59.1667
CT144	Controls	50.8333
CT145	Controls	59.1667
CT146	Controls	55.8333
CT147	Controls	52.5
CT148	Controls	55
CT149	Controls	50
CT150	Controls	56.6667
CT151	Controls	55
CT152	Controls	59.1667
CT153	Controls	68.3333
CT154	Controls	60
CT155	Controls	66.6667
CT156	Controls	52.5
CT157	Controls	63.3333
CT158	Controls	65
CT159	Controls	62.5
CT160	Controls	55.8333
CT161	Controls	52.5
CT162	Controls	60
CT163	Controls	50.8333
CT164	Controls	55
CT165	Controls	56.6667
CT166	Controls	56.6667
CT167	Controls	59.1667
CT168	Controls	60.8333
CT169	Controls	61.6667
CT170	Controls	51.6667
CT171	Controls	62.5
CT172	Controls	60
CT173	Controls	62.5
CT174	Controls	60
CT175	Controls	61.6667
CT176	Controls	65
CT177	Controls	62.5
CT178	Controls	59.1667
CT179	Controls	67.5
CT180	Controls	62.5
CT181	Controls	58.3333
CT182	Controls	45
CT183	Controls	57.5
CT184	Controls	69.1667
CT185	Controls	64.1667
CT186	Controls	60
CT187	Controls	63.3333
CT188	Controls	60
CT189	Controls	60
CT190	Controls	56.6667
CT191	Controls	68.3333
CT192	Controls	55.8333
CT193	Controls	49.1667
CT194	Controls	65.8333
CT195	Controls	58.3333
CT196	Controls	57.5
CT197	Controls	55.8333
CT198	Controls	61.6667
CT199	Controls	68.3333
CT200	Controls	54.1667
CT201	Controls	51.6667
CT202	Controls	60
CT203	Controls	55.8333
CT204	Controls	60.8333
CT205	Controls	64.1667
CT206	Controls	65
CT207	Controls	55
CT208	Controls	60.8333
CT209	Controls	55.8333
CT210	Controls	75
CT211	Controls	62.5
CT212	Controls	47.5
CT213	Controls	62.5
CT214	Controls	58.3333
CT215	Controls	64.1667
CT216	Controls	50
CT217	Controls	60.8333
CT218	Controls	69.1667
CT219	Controls	51.6667
CT220	Controls	56.6667
CT221	Controls	59.1667
CT222	Controls	59.1667
CT223	Controls	62.5
CT224	Controls	58.3333
CT225	Controls	66.6667
CT226	Controls	60
CT227	Controls	65
CT228	Controls	53.3333
CT229	Controls	58.3333
CT230	Controls	48.3333
CT231	Controls	51.6667
CT232	Controls	51.6667
CT233	Controls	49.1667
CT234	Controls	55
CT235	Controls	61.6667
CT236	Controls	49.1667
CT237	Controls	61.6667
CT238	Controls	72.5
CT239	Controls	61.6667
CT240	Controls	66.6667
CT241	Controls	60.8333
CT242	Controls	62.5
CT243	Controls	60.8333
CT244	Controls	61.6667
CT245	Controls	51.6667
CT246	Controls	53.3333
CT247	Controls	61.6667
CT248	Controls	62.5
CT249	Controls	71.6667
CT250	Controls	55.8333
CT251	Controls	66.6667
CT252	Controls	60
CT253	Controls	71.6667
CT254	Controls	60
CT255	Controls	51.6667
CT256	Controls	61.6667
CT257	Controls	55.8333
CT258	Controls	67.5
CT259	Controls	52.5
CT260	Controls	55.8333
CT261	Controls	63.3333
CT262	Controls	58.3333
CT263	Controls	59.1667
CT264	Controls	60
CT265	Controls	55
CT266	Controls	52.5
CT267	Controls	64.1667
CT268	Controls	62.5
CT269	Controls	55
CT270	Controls	60
CT271	Controls	46.6667
CT272	Controls	58.3333
CT273	Controls	54.1667
CT274	Controls	60
CT275	Controls	53.3333
CT276	Controls	54.1667
CT277	Controls	55.8333
CT278	Controls	60.8333
CT279	Controls	51.6667
CT280	Controls	60.8333
CT281	Controls	64.1667
CT282	Controls	64.1667
CT283	Controls	65.8333
CT284	Controls	60
CT285	Controls	61.6667
CT286	Controls	68.3333
CT287	Controls	68.3333
CT288	Controls	59.1667
CT289	Controls	60.8333
CT290	Controls	59.1667
DP	SRs	63.3333
TI	SRs	75
DB	SRs	77.5
HC	SRs	68.3333
CM	SRs	76.6667
YS	SRs	90
CT	SRs	74.1667

## Sheet: Primates
ParticipantID	Group	Percent Correct
CT001	Controls	80
CT002	Controls	78.3333
CT003	Controls	85
CT004	Controls	78.3333
CT005	Controls	76.6667
CT006	Controls	76.6667
CT007	Controls	86.6667
CT008	Controls	71.6667
CT009	Controls	78.3333
CT010	Controls	78.3333
CT011	Controls	81.6667
CT012	Controls	76.6667
CT013	Controls	66.6667
CT014	Controls	68.3333
CT015	Controls	71.6667
CT016	Controls	45
CT017	Controls	70
CT018	Controls	71.6667
CT019	Controls	80
CT020	Controls	56.6667
CT021	Controls	78.3333
CT022	Controls	78.3333
CT023	Controls	73.3333
CT024	Controls	76.6667
CT025	Controls	70
CT026	Controls	70
CT027	Controls	78.3333
CT028	Controls	75
CT029	Controls	85
CT030	Controls	61.6667
CT031	Controls	76.6667
CT032	Controls	76.6667
CT033	Controls	73.3333
CT034	Controls	83.3333
CT035	Controls	71.6667
CT036	Controls	70
CT037	Controls	80
CT038	Controls	68.3333
CT039	Controls	55
CT040	Controls	85
CT041	Controls	81.6667
CT042	Controls	71.6667
CT043	Controls	80
CT044	Controls	75
CT045	Controls	85
CT046	Controls	63.3333
CT047	Controls	76.6667
CT048	Controls	80
DP	SRs	76.27
TI	SRs	88.14
DB	SRs	83.05
HC	SRs	91.53
CM	SRs	84.75
YS	SRs	79.6
CT	SRs	88.1356

## Sheet: Fingerprints
ParticipantID	Group	Percent Correct
CT001	Controls	88.3333
CT002	Controls	80
CT003	Controls	70
CT004	Controls	68.3333
CT005	Controls	73.3333
CT006	Controls	76.6667
CT007	Controls	63.3333
CT008	Controls	83.3333
CT009	Controls	73.3333
CT010	Controls	83.3333
CT011	Controls	75
CT012	Controls	90
CT013	Controls	73.3333
CT014	Controls	60
CT015	Controls	73.3333
CT016	Controls	75
CT017	Controls	65
CT018	Controls	81.6667
CT019	Controls	80
CT020	Controls	80
CT021	Controls	76.6667
CT022	Controls	76.6667
CT023	Controls	66.6667
CT024	Controls	55
CT025	Controls	85
CT026	Controls	70
CT027	Controls	71.6667
CT028	Controls	71.6667
CT029	Controls	78.3333
CT030	Controls	81.6667
CT031	Controls	88.3333
CT032	Controls	61.6667
CT033	Controls	78.3333
CT034	Controls	83.3333
CT035	Controls	66.6667
CT036	Controls	71.6667
CT037	Controls	85
CT038	Controls	78.3333
CT039	Controls	88.3333
CT040	Controls	85
CT041	Controls	91.6667
CT042	Controls	70
CT043	Controls	75
CT044	Controls	81.6667
CT045	Controls	80
CT046	Controls	75
CT047	Controls	85
CT048	Controls	73.3333
CT049	Controls	81.6667
CT050	Controls	81.6667
CT051	Controls	71.6667
CT052	Controls	80
CT053	Controls	66.6667
CT054	Controls	81.6667
CT055	Controls	75
CT056	Controls	58.3333
CT057	Controls	80
CT058	Controls	70
CT059	Controls	86.6667
CT060	Controls	76.6667
CT061	Controls	81.6667
CT062	Controls	86.6667
CT063	Controls	80
CT064	Controls	76.6667
CT065	Controls	78.3333
CT066	Controls	80
CT067	Controls	63.3333
CT068	Controls	73.3333
CT069	Controls	81.6667
CT070	Controls	80
CT071	Controls	85
CT072	Controls	73.3333
CT073	Controls	83.3333
CT074	Controls	61.6667
CT075	Controls	85
CT076	Controls	70
CT077	Controls	76.6667
CT078	Controls	86.6667
CT079	Controls	70
CT080	Controls	80
CT081	Controls	83.3333
CT082	Controls	71.6667
CT083	Controls	90
CT084	Controls	81.6667
CT085	Controls	88.3333
CT086	Controls	81.6667
CT087	Controls	70
CT088	Controls	61.6667
CT089	Controls	78.3333
CT090	Controls	76.6667
CT091	Controls	71.6667
CT092	Controls	68.3333
CT093	Controls	68.3333
CT094	Controls	81.6667
CT095	Controls	71.6667
CT096	Controls	78.3333
CT097	Controls	65
CT098	Controls	73.3333
CT099	Controls	73.3333
CT100	Controls	61.6667
CT101	Controls	83.3333
CT102	Controls	78.3333
CT103	Controls	76.6667
CT104	Controls	83.3333
CT105	Controls	76.6667
CT106	Controls	76.6667
CT107	Controls	73.3333
CT108	Controls	78.3333
CT109	Controls	65
CT110	Controls	70
CT111	Controls	73.3333
CT112	Controls	93.3333
CT113	Controls	76.6667
CT114	Controls	65
CT115	Controls	81.6667
CT116	Controls	83.3333
CT117	Controls	73.3333
CT118	Controls	61.6667
CT119	Controls	73.3333
CT120	Controls	83.3333
CT121	Controls	73.3333
CT122	Controls	81.6667
CT123	Controls	80
CT124	Controls	85
CT125	Controls	76.6667
CT126	Controls	73.3333
CT127	Controls	78.3333
CT128	Controls	65
CT129	Controls	78.3333
CT130	Controls	70
CT131	Controls	70
CT132	Controls	85
CT133	Controls	83.3333
CT134	Controls	80
CT135	Controls	73.3333
CT136	Controls	65
CT137	Controls	53.3333
CT138	Controls	66.6667
CT139	Controls	68.3333
CT140	Controls	68.3333
CT141	Controls	80
CT142	Controls	83.3333
CT143	Controls	78.3333
CT144	Controls	58.3333
CT145	Controls	90
CT146	Controls	73.3333
CT147	Controls	65
CT148	Controls	61.6667
CT149	Controls	78.3333
CT150	Controls	80
CT151	Controls	73.3333
CT152	Controls	83.3333
CT153	Controls	81.6667
CT154	Controls	88.3333
CT155	Controls	61.6667
CT156	Controls	80
CT157	Controls	70
CT158	Controls	68.3333
CT159	Controls	81.6667
CT160	Controls	73.3333
CT161	Controls	70
CT162	Controls	70
CT163	Controls	71.6667
CT164	Controls	68.3333
CT165	Controls	78.3333
CT166	Controls	73.3333
CT167	Controls	75
CT168	Controls	63.3333
CT169	Controls	83.3333
CT170	Controls	71.6667
CT171	Controls	85
CT172	Controls	68.3333
CT173	Controls	55
CT174	Controls	81.6667
CT175	Controls	85
CT176	Controls	81.6667
CT177	Controls	68.3333
CT178	Controls	76.6667
CT179	Controls	78.3333
CT180	Controls	75
CT181	Controls	90
CT182	Controls	76.6667
CT183	Controls	81.6667
CT184	Controls	78.3333
CT185	Controls	53.3333
CT186	Controls	86.6667
CT187	Controls	73.3333
CT188	Controls	78.3333
CT189	Controls	70
CT190	Controls	81.6667
CT191	Controls	75
CT192	Controls	78.3333
CT193	Controls	78.3333
CT194	Controls	90
CT195	Controls	88.3333
CT196	Controls	85
CT197	Controls	61.6667
CT198	Controls	90
CT199	Controls	75
CT200	Controls	66.6667
CT201	Controls	78.3333
CT202	Controls	86.6667
CT203	Controls	71.6667
CT204	Controls	85
CT205	Controls	83.3333
CT206	Controls	81.6667
CT207	Controls	60
CT208	Controls	80
CT209	Controls	66.6667
CT210	Controls	91.6667
CT211	Controls	95
CT212	Controls	85
CT213	Controls	65
CT214	Controls	75
CT215	Controls	58.3333
CT216	Controls	55
CT217	Controls	88.3333
CT218	Controls	80
CT219	Controls	90
CT220	Controls	93.3333
CT221	Controls	70
CT222	Controls	66.6667
CT223	Controls	71.6667
CT224	Controls	58.3333
CT225	Controls	75
CT226	Controls	81.6667
CT227	Controls	68.3333
CT228	Controls	78.3333
CT229	Controls	78.3333
CT230	Controls	66.6667
CT231	Controls	76.6667
CT232	Controls	80
CT233	Controls	93.3333
CT234	Controls	75
CT235	Controls	78.3333
CT236	Controls	85
CT237	Controls	81.6667
CT238	Controls	70
CT239	Controls	81.6667
CT240	Controls	80
CT241	Controls	88.3333
CT242	Controls	90
CT243	Controls	76.6667
CT244	Controls	70
CT245	Controls	76.6667
CT246	Controls	63.3333
CT247	Controls	60
CT248	Controls	85
CT249	Controls	81.6667
CT250	Controls	70
CT251	Controls	70
CT252	Controls	58.3333
CT253	Controls	80
CT254	Controls	83.3333
CT255	Controls	75
CT256	Controls	58.3333
CT257	Controls	78.3333
CT258	Controls	75
CT259	Controls	81.6667
CT260	Controls	73.3333
CT261	Controls	71.6667
CT262	Controls	86.6667
CT263	Controls	71.6667
CT264	Controls	83.3333
CT265	Controls	73.3333
CT266	Controls	68.3333
CT267	Controls	75
CT268	Controls	66.6667
CT269	Controls	68.3333
CT270	Controls	81.6667
CT271	Controls	86.6667
CT272	Controls	88.3333
CT273	Controls	86.6667
CT274	Controls	85
CT275	Controls	65
CT276	Controls	83.3333
CT277	Controls	65
CT278	Controls	76.6667
CT279	Controls	76.6667
CT280	Controls	90
CT281	Controls	81.6667
CT282	Controls	91.6667
CT283	Controls	76.6667
CT284	Controls	76.6667
CT285	Controls	71.6667
CT286	Controls	73.3333
CT287	Controls	80
CT288	Controls	78.3333
CT289	Controls	88.3333
CT290	Controls	96.6667
CT291	Controls	93.3333
CT292	Controls	83.3333
CT293	Controls	66.6667
CT294	Controls	78.3333
CT295	Controls	88.3333
CT296	Controls	61.6667
CT297	Controls	81.6667
CT298	Controls	76.6667
CT299	Controls	71.6667
CT300	Controls	85
CT301	Controls	65
CT302	Controls	76.6667
CT303	Controls	58.3333
CT304	Controls	78.3333
CT305	Controls	75
CT306	Controls	83.3333
CT307	Controls	95
CT308	Controls	65
CT309	Controls	93.3333
CT310	Controls	66.6667
CT311	Controls	81.6667
CT312	Controls	78.3333
CT313	Controls	73.3333
CT314	Controls	86.6667
CT315	Controls	55
CT316	Controls	63.3333
CT317	Controls	60
CT318	Controls	78.3333
CT319	Controls	66.6667
CT320	Controls	86.6667
CT321	Controls	78.3333
CT322	Controls	85
CT323	Controls	75
CT324	Controls	85
CT325	Controls	86.6667
CT326	Controls	83.3333
CT327	Controls	88.3333
CT328	Controls	78.3333
CT329	Controls	71.6667
CT330	Controls	63.3333
CT331	Controls	85
CT332	Controls	73.3333
CT333	Controls	66.6667
CT334	Controls	66.6667
CT335	Controls	75
CT336	Controls	90
CT337	Controls	60
CT338	Controls	91.6667
CT339	Controls	81.6667
CT340	Controls	85
CT341	Controls	75
CT342	Controls	73.3333
CT343	Controls	70
CT344	Controls	71.6667
CT345	Controls	80
CT346	Controls	78.3333
CT347	Controls	56.6667
CT348	Controls	66.6667
CT349	Controls	70
CT350	Controls	75
CT351	Controls	61.6667
CT352	Controls	76.6667
CT353	Controls	71.6667
CT354	Controls	81.6667
CT355	Controls	75
CT356	Controls	53.3333
CT357	Controls	60
CT358	Controls	60
CT359	Controls	81.6667
CT360	Controls	65
CT361	Controls	85
CT362	Controls	91.6667
CT363	Controls	66.6667
CT364	Controls	61.6667
CT365	Controls	88.3333
CT366	Controls	55
CT367	Controls	66.6667
CT368	Controls	70
CT369	Controls	70
CT370	Controls	58.3333
CT371	Controls	81.6667
CT372	Controls	60
CT373	Controls	80
CT374	Controls	65
CT375	Controls	85
CT376	Controls	60
CT377	Controls	76.6667
CT378	Controls	88.3333
CT379	Controls	73.3333
CT380	Controls	71.6667
CT381	Controls	68.3333
CT382	Controls	66.6667
CT383	Controls	68.3333
CT384	Controls	65
CT385	Controls	88.3333
CT386	Controls	71.6667
CT387	Controls	80
CT388	Controls	81.6667
CT389	Controls	65
CT390	Controls	86.6667
CT391	Controls	86.6667
CT392	Controls	65
CT393	Controls	90
CT394	Controls	83.3333
CT395	Controls	65
CT396	Controls	80
CT397	Controls	80
CT398	Controls	78.3333
CT399	Controls	88.3333
CT400	Controls	88.3333
CT401	Controls	80
CT402	Controls	83.3333
CT403	Controls	56.6667
CT404	Controls	81.6667
CT405	Controls	71.6667
CT406	Controls	78.3333
CT407	Controls	81.6667
CT408	Controls	71.6667
CT409	Controls	81.6667
CT410	Controls	80
CT411	Controls	83.3333
CT412	Controls	58.3333
CT413	Controls	85
CT414	Controls	68.3333
CT415	Controls	68.3333
CT416	Controls	76.6667
CT417	Controls	80
CT418	Controls	76.6667
CT419	Controls	80
CT420	Controls	76.6667
CT421	Controls	75
CT422	Controls	66.6667
CT423	Controls	86.6667
CT424	Controls	61.6667
CT425	Controls	75
CT426	Controls	88.3333
CT427	Controls	58.3333
CT428	Controls	91.6667
CT429	Controls	66.6667
CT430	Controls	90
CT431	Controls	80
CT432	Controls	78.3333
CT433	Controls	78.3333
CT434	Controls	80
CT435	Controls	85
CT436	Controls	80
CT437	Controls	66.6667
CT438	Controls	73.3333
CT439	Controls	65
CT440	Controls	85
CT441	Controls	80
CT442	Controls	71.6667
CT443	Controls	78.3333
CT444	Controls	95
CT445	Controls	75
CT446	Controls	68.3333
CT447	Controls	83.3333
CT448	Controls	76.6667
CT449	Controls	86.6667
CT450	Controls	71.6667
CT451	Controls	76.6667
CT452	Controls	78.3333
CT453	Controls	93.3333
CT454	Controls	88.3333
CT455	Controls	86.6667
CT456	Controls	90
CT457	Controls	86.6667
CT458	Controls	78.3333
CT459	Controls	81.6667
CT460	Controls	88.3333
CT461	Controls	73.3333
CT462	Controls	76.6667
CT463	Controls	78.3333
CT464	Controls	73.3333
CT465	Controls	75
CT466	Controls	90
CT467	Controls	78.3333
CT468	Controls	71.6667
CT469	Controls	91.6667
CT470	Controls	85
CT471	Controls	75
CT472	Controls	73.3333
CT473	Controls	73.3333
CT474	Controls	76.6667
CT475	Controls	78.3333
CT476	Controls	80
CT477	Controls	78.3333
CT478	Controls	63.3333
CT479	Controls	55
CT480	Controls	68.3333
CT481	Controls	93.3333
CT482	Controls	76.6667
CT483	Controls	78.3333
CT484	Controls	86.6667
CT485	Controls	58.3333
CT486	Controls	88.3333
CT487	Controls	73.3333
CT488	Controls	70
CT489	Controls	80
CT490	Controls	90
CT491	Controls	93.3333
CT492	Controls	91.6667
CT493	Controls	90
CT494	Controls	75
CT495	Controls	95
CT496	Controls	71.6667
CT497	Controls	93.3333
CT498	Controls	80
CT499	Controls	80
CT500	Controls	80
CT501	Controls	90
CT502	Controls	80
CT503	Controls	85
CT504	Controls	91.6667
CT505	Controls	80
CT506	Controls	75
CT507	Controls	93.3333
CT508	Controls	91.6667
CT509	Controls	65
CT510	Controls	75
CT511	Controls	68.3333
CT512	Controls	61.6667
CT513	Controls	80
CT514	Controls	71.6667
CT515	Controls	60
CT516	Controls	63.3333
CT517	Controls	76.6667
CT518	Controls	76.6667
CT519	Controls	78.3333
CT520	Controls	85
CT521	Controls	83.3333
CT522	Controls	86.6667
CT523	Controls	71.6667
CT524	Controls	75
CT525	Controls	83.3333
CT526	Controls	86.6667
CT527	Controls	78.3333
CT528	Controls	85
CT529	Controls	73.3333
CT530	Controls	70
CT531	Controls	68.3333
CT532	Controls	78.3333
CT533	Controls	65
CT534	Controls	90
CT535	Controls	91.6667
CT536	Controls	81.6667
CT537	Controls	78.3333
CT538	Controls	85
CT539	Controls	83.3333
CT540	Controls	81.6667
CT541	Controls	78.3333
CT542	Controls	80
CT543	Controls	78.3333
CT544	Controls	80
CT545	Controls	68.3333
CT546	Controls	78.3333
CT547	Controls	88.3333
CT548	Controls	81.6667
CT549	Controls	88.3333
CT550	Controls	86.6667
CT551	Controls	81.6667
CT552	Controls	60
CT553	Controls	85
CT554	Controls	76.6667
CT555	Controls	86.6667
CT556	Controls	73.3333
CT557	Controls	90
CT558	Controls	83.3333
CT559	Controls	71.6667
CT560	Controls	70
CT561	Controls	75
CT562	Controls	71.6667
CT563	Controls	73.3333
CT564	Controls	81.6667
CT565	Controls	80
CT566	Controls	73.3333
CT567	Controls	70
CT568	Controls	83.3333
CT569	Controls	81.6667
CT570	Controls	83.3333
CT571	Controls	83.3333
CT572	Controls	83.3333
CT573	Controls	86.6667
CT574	Controls	70
CT575	Controls	66.6667
CT576	Controls	78.3333
CT577	Controls	66.6667
CT578	Controls	93.3333
CT579	Controls	86.6667
CT580	Controls	95
CT581	Controls	85
CT582	Controls	65
CT583	Controls	71.6667
CT584	Controls	73.3333
CT585	Controls	75
CT586	Controls	78.3333
CT587	Controls	63.3333
CT588	Controls	93.3333
CT589	Controls	90
CT590	Controls	61.6667
CT591	Controls	63.3333
CT592	Controls	73.3333
CT593	Controls	80
CT594	Controls	80
CT595	Controls	81.6667
CT596	Controls	90
CT597	Controls	76.6667
CT598	Controls	61.6667
CT599	Controls	73.3333
CT600	Controls	91.6667
CT601	Controls	85
CT602	Controls	73.3333
CT603	Controls	91.6667
CT604	Controls	85
CT605	Controls	68.3333
CT606	Controls	68.3333
CT607	Controls	83.3333
CT608	Controls	68.3333
CT609	Controls	91.6667
CT610	Controls	76.6667
CT611	Controls	71.6667
CT612	Controls	63.3333
CT613	Controls	86.6667
CT614	Controls	76.6667
CT615	Controls	81.6667
CT616	Controls	81.6667
CT617	Controls	83.3333
CT618	Controls	78.3333
CT619	Controls	88.3333
CT620	Controls	70
CT621	Controls	78.3333
CT622	Controls	80
CT623	Controls	93.3333
CT624	Controls	90
CT625	Controls	81.6667
CT626	Controls	90
CT627	Controls	83.3333
CT628	Controls	78.3333
CT629	Controls	93.3333
CT630	Controls	83.3333
CT631	Controls	80
CT632	Controls	76.6667
CT633	Controls	66.6667
CT634	Controls	58.3333
CT635	Controls	85
CT636	Controls	76.6667
CT637	Controls	68.3333
CT638	Controls	73.3333
CT639	Controls	65
CT640	Controls	83.3333
CT641	Controls	76.6667
CT642	Controls	85
CT643	Controls	63.3333
CT644	Controls	66.6667
CT645	Controls	73.3333
CT646	Controls	81.6667
CT647	Controls	78.3333
CT648	Controls	63.3333
CT649	Controls	70
CT650	Controls	66.6667
CT651	Controls	80
CT652	Controls	58.3333
CT653	Controls	81.6667
CT654	Controls	71.6667
CT655	Controls	71.6667
CT656	Controls	78.3333
CT657	Controls	78.3333
CT658	Controls	63.3333
CT659	Controls	100
CT660	Controls	81.6667
CT661	Controls	76.6667
CT662	Controls	76.6667
CT663	Controls	68.3333
CT664	Controls	80
CT665	Controls	91.6667
CT666	Controls	70
CT667	Controls	86.6667
CT668	Controls	90
CT669	Controls	66.6667
CT670	Controls	66.6667
CT671	Controls	81.6667
CT672	Controls	88.3333
CT673	Controls	86.6667
CT674	Controls	81.6667
CT675	Controls	83.3333
CT676	Controls	71.6667
CT677	Controls	86.6667
CT678	Controls	76.6667
CT679	Controls	60
CT680	Controls	63.3333
CT681	Controls	76.6667
CT682	Controls	83.3333
CT683	Controls	81.6667
CT684	Controls	80
CT685	Controls	78.3333
CT686	Controls	68.3333
CT687	Controls	80
CT688	Controls	66.6667
CT689	Controls	85
CT690	Controls	78.3333
CT691	Controls	90
CT692	Controls	90
CT693	Controls	68.3333
CT694	Controls	78.3333
CT695	Controls	80
CT696	Controls	71.6667
CT697	Controls	88.3333
CT698	Controls	75
CT699	Controls	73.3333
CT700	Controls	86.6667
CT701	Controls	81.6667
CT702	Controls	90
CT703	Controls	81.6667
CT704	Controls	86.6667
CT705	Controls	78.3333
CT706	Controls	76.6667
CT707	Controls	78.3333
CT708	Controls	90
CT709	Controls	70
CT710	Controls	65
CT711	Controls	86.6667
CT712	Controls	88.3333
CT713	Controls	71.6667
CT714	Controls	60
CT715	Controls	88.3333
CT716	Controls	75
CT717	Controls	83.3333
CT718	Controls	71.6667
CT719	Controls	73.3333
CT720	Controls	88.3333
CT721	Controls	76.6667
CT722	Controls	86.6667
CT723	Controls	83.3333
CT724	Controls	83.3333
CT725	Controls	76.6667
CT726	Controls	73.3333
CT727	Controls	75
CT728	Controls	91.6667
CT729	Controls	65
CT730	Controls	76.6667
CT731	Controls	70
CT732	Controls	61.6667
CT733	Controls	78.3333
CT734	Controls	60
CT735	Controls	75
CT736	Controls	91.6667
CT737	Controls	68.3333
CT738	Controls	75
CT739	Controls	86.6667
CT740	Controls	88.3333
CT741	Controls	75
CT742	Controls	58.3333
CT743	Controls	88.3333
CT744	Controls	93.3333
CT745	Controls	78.3333
CT746	Controls	90
CT747	Controls	58.3333
CT748	Controls	81.6667
CT749	Controls	81.6667
CT750	Controls	83.3333
CT751	Controls	93.3333
CT752	Controls	61.6667
CT753	Controls	76.6667
CT754	Controls	75
CT755	Controls	88.3333
CT756	Controls	76.6667
CT757	Controls	75
CT758	Controls	68.3333
CT759	Controls	78.3333
CT760	Controls	65
CT761	Controls	76.6667
CT762	Controls	93.3333
CT763	Controls	71.6667
CT764	Controls	65
CT765	Controls	68.3333
CT766	Controls	93.3333
CT767	Controls	83.3333
CT768	Controls	76.6667
CT769	Controls	73.3333
CT770	Controls	80
CT771	Controls	78.3333
CT772	Controls	71.6667
CT773	Controls	81.6667
CT774	Controls	76.6667
CT775	Controls	91.6667
CT776	Controls	70
CT777	Controls	75
CT778	Controls	83.3333
CT779	Controls	80
CT780	Controls	71.6667
CT781	Controls	81.6667
CT782	Controls	85
CT783	Controls	80
CT784	Controls	65
CT785	Controls	86.6667
CT786	Controls	66.6667
CT787	Controls	70
CT788	Controls	93.3333
CT789	Controls	88.3333
CT790	Controls	73.3333
CT791	Controls	71.6667
CT792	Controls	83.3333
CT793	Controls	65
CT794	Controls	63.3333
CT795	Controls	63.3333
CT796	Controls	91.6667
CT797	Controls	68.3333
CT798	Controls	70
CT799	Controls	73.3333
CT800	Controls	68.3333
CT801	Controls	85
CT802	Controls	76.6667
CT803	Controls	83.3333
CT804	Controls	90
CT805	Controls	85
CT806	Controls	83.3333
CT807	Controls	93.3333
CT808	Controls	83.3333
CT809	Controls	83.3333
CT810	Controls	78.3333
CT811	Controls	85
CT812	Controls	85
CT813	Controls	83.3333
CT814	Controls	80
CT815	Controls	86.6667
CT816	Controls	76.6667
CT817	Controls	73.3333
CT818	Controls	80
CT819	Controls	96.6667
CT820	Controls	70
CT821	Controls	83.3333
CT822	Controls	88.3333
CT823	Controls	85
CT824	Controls	68.3333
CT825	Controls	66.6667
CT826	Controls	85
CT827	Controls	78.3333
CT828	Controls	81.6667
CT829	Controls	80
CT830	Controls	70
CT831	Controls	78.3333
CT832	Controls	71.6667
CT833	Controls	95
CT834	Controls	86.6667
CT835	Controls	88.3333
CT836	Controls	83.3333
CT837	Controls	73.3333
CT838	Controls	65
CT839	Controls	80
CT840	Controls	70
CT841	Controls	88.3333
CT842	Controls	73.3333
CT843	Controls	88.3333
CT844	Controls	73.3333
CT845	Controls	76.6667
CT846	Controls	78.3333
CT847	Controls	75
CT848	Controls	78.3333
CT849	Controls	80
CT850	Controls	80
CT851	Controls	86.6667
CT852	Controls	85
CT853	Controls	80
CT854	Controls	65
CT855	Controls	76.6667
CT856	Controls	76.6667
CT857	Controls	88.3333
CT858	Controls	81.6667
CT859	Controls	83.3333
CT860	Controls	75
CT861	Controls	61.6667
CT862	Controls	71.6667
CT863	Controls	70
CT864	Controls	75
CT865	Controls	81.6667
CT866	Controls	76.6667
CT867	Controls	70
CT868	Controls	51.6667
CT869	Controls	90
CT870	Controls	91.6667
CT871	Controls	80
CT872	Controls	73.3333
CT873	Controls	78.3333
CT874	Controls	73.3333
CT875	Controls	58.3333
CT876	Controls	73.3333
CT877	Controls	85
CT878	Controls	81.6667
CT879	Controls	58.3333
CT880	Controls	76.6667
CT881	Controls	86.6667
CT882	Controls	66.6667
CT883	Controls	91.6667
CT884	Controls	76.6667
CT885	Controls	75
CT886	Controls	68.3333
CT887	Controls	78.3333
CT888	Controls	70
CT889	Controls	83.3333
CT890	Controls	75
CT891	Controls	76.6667
CT892	Controls	61.6667
CT893	Controls	68.3333
CT894	Controls	95
CT895	Controls	61.6667
CT896	Controls	80
CT897	Controls	85
CT898	Controls	68.3333
CT899	Controls	90
CT900	Controls	81.6667
CT901	Controls	85
CT902	Controls	76.6667
CT903	Controls	86.6667
CT904	Controls	66.6667
CT905	Controls	75
CT906	Controls	80
CT907	Controls	73.3333
CT908	Controls	76.6667
CT909	Controls	71.6667
CT910	Controls	73.3333
CT911	Controls	70
CT912	Controls	65
CT913	Controls	76.6667
CT914	Controls	80
CT915	Controls	68.3333
CT916	Controls	68.3333
CT917	Controls	60
CT918	Controls	85
CT919	Controls	85
CT920	Controls	80
CT921	Controls	86.6667
CT922	Controls	93.3333
CT923	Controls	76.6667
CT924	Controls	80
CT925	Controls	81.6667
CT926	Controls	66.6667
CT927	Controls	56.6667
CT928	Controls	71.6667
CT929	Controls	73.3333
CT930	Controls	75
CT931	Controls	51.6667
CT932	Controls	83.3333
CT933	Controls	78.3333
CT934	Controls	78.3333
CT935	Controls	90
CT936	Controls	78.3333
CT937	Controls	90
CT938	Controls	80
CT939	Controls	85
CT940	Controls	86.6667
CT941	Controls	80
CT942	Controls	86.6667
CT943	Controls	81.6667
CT944	Controls	68.3333
CT945	Controls	65
CT946	Controls	66.6667
CT947	Controls	96.6667
CT948	Controls	78.3333
CT949	Controls	73.3333
CT950	Controls	80
CT951	Controls	71.6667
CT952	Controls	95
CT953	Controls	65
CT954	Controls	68.3333
CT955	Controls	65
CT956	Controls	81.6667
CT957	Controls	88.3333
CT958	Controls	78.3333
CT959	Controls	65
CT960	Controls	86.6667
CT961	Controls	81.6667
CT962	Controls	91.6667
CT963	Controls	71.6667
CT964	Controls	83.3333
CT965	Controls	53.3333
CT966	Controls	80
CT967	Controls	65
CT968	Controls	95
CT969	Controls	83.3333
CT970	Controls	88.3333
CT971	Controls	86.6667
CT972	Controls	73.3333
CT973	Controls	71.6667
CT974	Controls	58.3333
CT975	Controls	81.6667
CT976	Controls	70
CT977	Controls	75
CT978	Controls	86.6667
CT979	Controls	71.6667
CT980	Controls	76.6667
CT981	Controls	78.3333
CT982	Controls	56.6667
CT983	Controls	95
CT984	Controls	83.3333
CT985	Controls	73.3333
CT986	Controls	75
CT987	Controls	78.3333
CT988	Controls	51.6667
CT989	Controls	76.6667
CT990	Controls	78.3333
CT991	Controls	78.3333
CT992	Controls	76.6667
CT993	Controls	85
CT994	Controls	55
CT995	Controls	75
CT996	Controls	83.3333
CT997	Controls	81.6667
CT998	Controls	83.3333
CT999	Controls	70
CT1000	Controls	76.6667
CT1001	Controls	71.6667
CT1002	Controls	66.6667
CT1003	Controls	76.6667
CT1004	Controls	51.6667
CT1005	Controls	78.3333
CT1006	Controls	58.3333
CT1007	Controls	76.6667
CT1008	Controls	71.6667
CT1009	Controls	78.3333
CT1010	Controls	78.3333
CT1011	Controls	78.3333
CT1012	Controls	65
CT1013	Controls	83.3333
CT1014	Controls	71.6667
CT1015	Controls	75
CT1016	Controls	65
CT1017	Controls	70
CT1018	Controls	71.6667
CT1019	Controls	68.3333
CT1020	Controls	86.6667
CT1021	Controls	85
CT1022	Controls	76.6667
CT1023	Controls	80
CT1024	Controls	73.3333
CT1025	Controls	83.3333
CT1026	Controls	68.3333
CT1027	Controls	81.6667
CT1028	Controls	63.3333
CT1029	Controls	73.3333
CT1030	Controls	68.3333
CT1031	Controls	91.6667
CT1032	Controls	83.3333
CT1033	Controls	80
CT1034	Controls	93.3333
CT1035	Controls	76.6667
CT1036	Controls	75
CT1037	Controls	80
CT1038	Controls	71.6667
CT1039	Controls	71.6667
CT1040	Controls	76.6667
CT1041	Controls	75
CT1042	Controls	65
CT1043	Controls	75
CT1044	Controls	78.3333
CT1045	Controls	71.6667
CT1046	Controls	81.6667
CT1047	Controls	86.6667
CT1048	Controls	85
CT1049	Controls	78.3333
CT1050	Controls	68.3333
CT1051	Controls	71.6667
CT1052	Controls	78.3333
CT1053	Controls	80
CT1054	Controls	76.6667
CT1055	Controls	63.3333
CT1056	Controls	90
CT1057	Controls	78.3333
CT1058	Controls	85
CT1059	Controls	65
CT1060	Controls	90
CT1061	Controls	81.6667
CT1062	Controls	83.3333
CT1063	Controls	75
CT1064	Controls	71.6667
CT1065	Controls	86.6667
CT1066	Controls	76.6667
CT1067	Controls	73.3333
CT1068	Controls	73.3333
CT1069	Controls	88.3333
CT1070	Controls	80
CT1071	Controls	91.6667
CT1072	Controls	66.6667
CT1073	Controls	85
CT1074	Controls	76.6667
CT1075	Controls	81.6667
CT1076	Controls	80
CT1077	Controls	71.6667
CT1078	Controls	78.3333
CT1079	Controls	76.6667
CT1080	Controls	63.3333
CT1081	Controls	85
CT1082	Controls	85
CT1083	Controls	75
CT1084	Controls	71.6667
CT1085	Controls	80
CT1086	Controls	81.6667
CT1087	Controls	68.3333
CT1088	Controls	70
CT1089	Controls	68.3333
CT1090	Controls	58.3333
CT1091	Controls	73.3333
CT1092	Controls	88.3333
CT1093	Controls	75
CT1094	Controls	83.3333
CT1095	Controls	81.6667
CT1096	Controls	75
CT1097	Controls	83.3333
CT1098	Controls	81.6667
CT1099	Controls	88.3333
CT1100	Controls	83.3333
CT1101	Controls	45
CT1102	Controls	65
CT1103	Controls	80
CT1104	Controls	80
CT1105	Controls	51.6667
CT1106	Controls	83.3333
CT1107	Controls	61.6667
CT1108	Controls	70
CT1109	Controls	73.3333
CT1110	Controls	68.3333
CT1111	Controls	95
CT1112	Controls	76.6667
CT1113	Controls	76.6667
CT1114	Controls	80
CT1115	Controls	80
CT1116	Controls	75
CT1117	Controls	73.3333
CT1118	Controls	90
CT1119	Controls	76.6667
CT1120	Controls	60
CT1121	Controls	58.3333
CT1122	Controls	81.6667
CT1123	Controls	61.6667
CT1124	Controls	76.6667
CT1125	Controls	88.3333
CT1126	Controls	83.3333
CT1127	Controls	65
CT1128	Controls	70
CT1129	Controls	95
CT1130	Controls	85
CT1131	Controls	86.6667
CT1132	Controls	86.6667
CT1133	Controls	80
CT1134	Controls	88.3333
CT1135	Controls	75
CT1136	Controls	71.6667
CT1137	Controls	91.6667
CT1138	Controls	68.3333
CT1139	Controls	76.6667
CT1140	Controls	85
CT1141	Controls	90
CT1142	Controls	80
CT1143	Controls	86.6667
CT1144	Controls	91.6667
CT1145	Controls	68.3333
CT1146	Controls	76.6667
CT1147	Controls	93.3333
CT1148	Controls	73.3333
CT1149	Controls	86.6667
CT1150	Controls	70
CT1151	Controls	71.6667
CT1152	Controls	73.3333
CT1153	Controls	83.3333
CT1154	Controls	85
CT1155	Controls	85
CT1156	Controls	76.6667
CT1157	Controls	81.6667
CT1158	Controls	88.3333
CT1159	Controls	88.3333
CT1160	Controls	86.6667
CT1161	Controls	83.3333
CT1162	Controls	76.6667
CT1163	Controls	70
CT1164	Controls	81.6667
CT1165	Controls	81.6667
CT1166	Controls	76.6667
CT1167	Controls	86.6667
CT1168	Controls	80
CT1169	Controls	83.3333
CT1170	Controls	93.3333
CT1171	Controls	78.3333
CT1172	Controls	91.6667
CT1173	Controls	81.6667
CT1174	Controls	65
CT1175	Controls	71.6667
CT1176	Controls	75
CT1177	Controls	71.6667
CT1178	Controls	71.6667
CT1179	Controls	73.3333
CT1180	Controls	83.3333
CT1181	Controls	90
CT1182	Controls	83.3333
CT1183	Controls	93.3333
CT1184	Controls	71.6667
CT1185	Controls	68.3333
CT1186	Controls	76.6667
CT1187	Controls	80
CT1188	Controls	75
CT1189	Controls	81.6667
CT1190	Controls	63.3333
CT1191	Controls	80
CT1192	Controls	85
CT1193	Controls	81.6667
CT1194	Controls	88.3333
CT1195	Controls	71.6667
CT1196	Controls	81.6667
CT1197	Controls	95
CT1198	Controls	90
CT1199	Controls	83.3333
CT1200	Controls	83.3333
CT1201	Controls	56.6667
CT1202	Controls	71.6667
CT1203	Controls	71.6667
CT1204	Controls	71.6667
CT1205	Controls	95
CT1206	Controls	71.6667
CT1207	Controls	70
CT1208	Controls	70
CT1209	Controls	76.6667
CT1210	Controls	76.6667
CT1211	Controls	90
CT1212	Controls	78.3333
CT1213	Controls	91.6667
CT1214	Controls	86.6667
CT1215	Controls	88.3333
CT1216	Controls	76.6667
CT1217	Controls	73.3333
CT1218	Controls	83.3333
CT1219	Controls	68.3333
CT1220	Controls	68.3333
CT1221	Controls	73.3333
CT1222	Controls	73.3333
CT1223	Controls	80
CT1224	Controls	63.3333
CT1225	Controls	66.6667
CT1226	Controls	80
CT1227	Controls	78.3333
CT1228	Controls	86.6667
CT1229	Controls	76.6667
CT1230	Controls	86.6667
CT1231	Controls	80
CT1232	Controls	81.6667
CT1233	Controls	76.6667
CT1234	Controls	70
CT1235	Controls	63.3333
CT1236	Controls	86.6667
CT1237	Controls	80
CT1238	Controls	80
CT1239	Controls	76.6667
CT1240	Controls	71.6667
CT1241	Controls	83.3333
CT1242	Controls	61.6667
CT1243	Controls	76.6667
CT1244	Controls	75
CT1245	Controls	66.6667
CT1246	Controls	81.6667
CT1247	Controls	85
CT1248	Controls	66.6667
CT1249	Controls	76.6667
CT1250	Controls	90
CT1251	Controls	85
CT1252	Controls	66.6667
CT1253	Controls	61.6667
CT1254	Controls	88.3333
CT1255	Controls	66.6667
CT1256	Controls	75
CT1257	Controls	73.3333
CT1258	Controls	75
CT1259	Controls	66.6667
CT1260	Controls	88.3333
CT1261	Controls	95
CT1262	Controls	73.3333
CT1263	Controls	81.6667
CT1264	Controls	60
CT1265	Controls	68.3333
CT1266	Controls	78.3333
CT1267	Controls	90
CT1268	Controls	83.3333
CT1269	Controls	66.6667
CT1270	Controls	85
CT1271	Controls	85
CT1272	Controls	83.3333
CT1273	Controls	86.6667
CT1274	Controls	80
CT1275	Controls	81.6667
CT1276	Controls	76.6667
CT1277	Controls	73.3333
CT1278	Controls	90
CT1279	Controls	81.6667
CT1280	Controls	88.3333
CT1281	Controls	71.6667
CT1282	Controls	61.6667
CT1283	Controls	65
CT1284	Controls	85
CT1285	Controls	71.6667
CT1286	Controls	80
CT1287	Controls	70
CT1288	Controls	83.3333
CT1289	Controls	86.6667
CT1290	Controls	76.6667
CT1291	Controls	56.6667
CT1292	Controls	86.6667
CT1293	Controls	88.3333
CT1294	Controls	88.3333
CT1295	Controls	71.6667
CT1296	Controls	90
CT1297	Controls	88.3333
CT1298	Controls	80
CT1299	Controls	83.3333
CT1300	Controls	66.6667
CT1301	Controls	81.6667
CT1302	Controls	68.3333
CT1303	Controls	75
CT1304	Controls	90
CT1305	Controls	100
CT1306	Controls	73.3333
CT1307	Controls	91.6667
CT1308	Controls	100
CT1309	Controls	95
CT1310	Controls	85
CT1311	Controls	80
CT1312	Controls	85
CT1313	Controls	75
CT1314	Controls	93.3333
CT1315	Controls	95
CT1316	Controls	86.6667
CT1317	Controls	71.6667
CT1318	Controls	76.6667
CT1319	Controls	53.3333
CT1320	Controls	100
CT1321	Controls	85
CT1322	Controls	61.6667
CT1323	Controls	88.3333
CT1324	Controls	70
CT1325	Controls	75
CT1326	Controls	93.3333
CT1327	Controls	73.3333
DP	SRs	91.67
TI	SRs	96.67
DB	SRs	71.67
HC	SRs	86.67
CM	SRs	80
YS	SRs	81.6667
CT	SRs	83.3333

## Sheet: MFFT
ParticipantID	Group	Percent Correct
CT001	Controls	95
CT002	Controls	77.5
CT003	Controls	87.5
CT004	Controls	87.5
CT005	Controls	82.5
CT006	Controls	92.5
CT007	Controls	62.5
CT008	Controls	92.5
CT009	Controls	82.5
CT010	Controls	87.5
CT011	Controls	85
CT012	Controls	87.5
CT013	Controls	87.5
CT014	Controls	80
CT015	Controls	65
CT016	Controls	67.5
CT017	Controls	80
CT018	Controls	82.5
CT019	Controls	35
CT020	Controls	97.5
CT021	Controls	85
CT022	Controls	85
CT023	Controls	85
CT024	Controls	80
CT025	Controls	45
CT026	Controls	90
CT027	Controls	80
CT028	Controls	92.5
CT029	Controls	92.5
CT030	Controls	87.5
CT031	Controls	77.5
CT032	Controls	67.5
CT033	Controls	95
CT034	Controls	90
CT035	Controls	87.5
CT036	Controls	77.5
CT037	Controls	87.5
CT038	Controls	85
CT039	Controls	80
CT040	Controls	92.5
CT041	Controls	77.5
CT042	Controls	82.5
CT043	Controls	85
CT044	Controls	90
CT045	Controls	77.5
CT046	Controls	72.5
CT047	Controls	95
CT048	Controls	90
CT049	Controls	87.5
CT050	Controls	77.5
CT051	Controls	82.5
CT052	Controls	90
CT053	Controls	90
CT054	Controls	72.5
CT055	Controls	85
CT056	Controls	87.5
CT057	Controls	82.5
CT058	Controls	82.5
CT059	Controls	97.5
CT060	Controls	95
CT061	Controls	67.5
CT062	Controls	97.5
CT063	Controls	90
CT064	Controls	92.5
CT065	Controls	85
CT066	Controls	92.5
CT067	Controls	85
CT068	Controls	87.5
CT069	Controls	72.5
CT070	Controls	67.5
CT071	Controls	90
CT072	Controls	75
CT073	Controls	82.5
CT074	Controls	97.5
CT075	Controls	82.5
CT076	Controls	75
CT077	Controls	80
CT078	Controls	92.5
CT079	Controls	95
CT080	Controls	85
CT081	Controls	85
CT082	Controls	92.5
CT083	Controls	85
CT084	Controls	80
CT085	Controls	95
CT086	Controls	80
CT087	Controls	72.5
CT088	Controls	90
CT089	Controls	92.5
CT090	Controls	95
CT091	Controls	82.5
CT092	Controls	92.5
CT093	Controls	80
CT094	Controls	95
CT095	Controls	85
CT096	Controls	85
CT097	Controls	77.5
CT098	Controls	95
CT099	Controls	75
CT100	Controls	72.5
CT101	Controls	82.5
CT102	Controls	65
CT103	Controls	95
CT104	Controls	82.5
CT105	Controls	60
CT106	Controls	92.5
CT107	Controls	65
CT108	Controls	85
CT109	Controls	77.5
CT110	Controls	85
CT111	Controls	85
CT112	Controls	95
CT113	Controls	80
CT114	Controls	92.5
CT115	Controls	72.5
CT116	Controls	95
CT117	Controls	72.5
CT118	Controls	92.5
CT119	Controls	90
CT120	Controls	40
CT121	Controls	90
CT122	Controls	77.5
CT123	Controls	85
CT124	Controls	77.5
CT125	Controls	95
CT126	Controls	75
CT127	Controls	67.5
CT128	Controls	87.5
CT129	Controls	85
CT130	Controls	90
CT131	Controls	92.5
CT132	Controls	75
CT133	Controls	90
CT134	Controls	60
CT135	Controls	65
CT136	Controls	77.5
CT137	Controls	80
CT138	Controls	77.5
CT139	Controls	90
CT140	Controls	95
CT141	Controls	97.5
CT142	Controls	75
CT143	Controls	72.5
CT144	Controls	60
CT145	Controls	70
CT146	Controls	77.5
CT147	Controls	62.5
CT148	Controls	82.5
CT149	Controls	85
CT150	Controls	75
CT151	Controls	97.5
CT152	Controls	77.5
CT153	Controls	85
CT154	Controls	82.5
CT155	Controls	90
CT156	Controls	90
CT157	Controls	85
CT158	Controls	90
CT159	Controls	97.5
CT160	Controls	87.5
CT161	Controls	90
CT162	Controls	87.5
CT163	Controls	80
CT164	Controls	77.5
CT165	Controls	75
CT166	Controls	80
CT167	Controls	87.5
CT168	Controls	87.5
CT169	Controls	87.5
CT170	Controls	92.5
CT171	Controls	90
CT172	Controls	70
CT173	Controls	77.5
CT174	Controls	92.5
CT175	Controls	92.5
CT176	Controls	97.5
CT177	Controls	85
CT178	Controls	75
CT179	Controls	92.5
CT180	Controls	70
CT181	Controls	90
CT182	Controls	90
CT183	Controls	52.5
CT184	Controls	77.5
CT185	Controls	77.5
CT186	Controls	92.5
CT187	Controls	77.5
CT188	Controls	72.5
CT189	Controls	75
CT190	Controls	72.5
CT191	Controls	90
CT192	Controls	92.5
CT193	Controls	82.5
CT194	Controls	77.5
CT195	Controls	85
CT196	Controls	92.5
CT197	Controls	60
CT198	Controls	92.5
CT199	Controls	82.5
CT200	Controls	82.5
CT201	Controls	95
CT202	Controls	97.5
CT203	Controls	87.5
CT204	Controls	90
CT205	Controls	95
CT206	Controls	92.5
CT207	Controls	90
CT208	Controls	72.5
CT209	Controls	82.5
CT210	Controls	77.5
CT211	Controls	80
CT212	Controls	45
CT213	Controls	82.5
CT214	Controls	75
CT215	Controls	87.5
CT216	Controls	90
CT217	Controls	90
CT218	Controls	72.5
CT219	Controls	67.5
CT220	Controls	85
CT221	Controls	85
CT222	Controls	80
CT223	Controls	92.5
CT224	Controls	67.5
CT225	Controls	80
CT226	Controls	97.5
CT227	Controls	85
CT228	Controls	87.5
CT229	Controls	92.5
CT230	Controls	75
CT231	Controls	62.5
CT232	Controls	75
CT233	Controls	95
CT234	Controls	97.5
CT235	Controls	57.5
CT236	Controls	95
CT237	Controls	90
CT238	Controls	85
CT239	Controls	85
CT240	Controls	75
CT241	Controls	75
CT242	Controls	70
CT243	Controls	77.5
CT244	Controls	85
CT245	Controls	90
CT246	Controls	92.5
CT247	Controls	80
CT248	Controls	82.5
CT249	Controls	92.5
CT250	Controls	77.5
CT251	Controls	90
CT252	Controls	95
CT253	Controls	75
CT254	Controls	90
CT255	Controls	72.5
CT256	Controls	90
CT257	Controls	75
CT258	Controls	70
CT259	Controls	92.5
CT260	Controls	92.5
CT261	Controls	97.5
CT262	Controls	77.5
CT263	Controls	90
CT264	Controls	80
CT265	Controls	95
CT266	Controls	77.5
CT267	Controls	95
CT268	Controls	97.5
CT269	Controls	60
CT270	Controls	82.5
CT271	Controls	82.5
CT272	Controls	85
CT273	Controls	50
CT274	Controls	87.5
CT275	Controls	35
CT276	Controls	90
CT277	Controls	70
CT278	Controls	67.5
CT279	Controls	87.5
CT280	Controls	85
CT281	Controls	72.5
CT282	Controls	87.5
CT283	Controls	67.5
CT284	Controls	82.5
CT285	Controls	72.5
CT286	Controls	80
CT287	Controls	77.5
CT288	Controls	85
CT289	Controls	92.5
CT290	Controls	97.5
CT291	Controls	75
CT292	Controls	82.5
CT293	Controls	77.5
CT294	Controls	75
CT295	Controls	80
CT296	Controls	80
CT297	Controls	80
CT298	Controls	80
CT299	Controls	92.5
CT300	Controls	92.5
CT301	Controls	90
CT302	Controls	77.5
CT303	Controls	72.5
CT304	Controls	92.5
CT305	Controls	95
CT306	Controls	97.5
CT307	Controls	60
CT308	Controls	92.5
CT309	Controls	80
CT310	Controls	87.5
CT311	Controls	70
CT312	Controls	67.5
CT313	Controls	62.5
CT314	Controls	70
CT315	Controls	77.5
CT316	Controls	80
CT317	Controls	67.5
CT318	Controls	87.5
CT319	Controls	90
CT320	Controls	87.5
CT321	Controls	80
CT322	Controls	95
CT323	Controls	85
CT324	Controls	85
CT325	Controls	97.5
CT326	Controls	82.5
CT327	Controls	80
CT328	Controls	92.5
CT329	Controls	77.5
CT330	Controls	77.5
CT331	Controls	50
CT332	Controls	60
CT333	Controls	92.5
CT334	Controls	32.5
CT335	Controls	90
CT336	Controls	80
CT337	Controls	82.5
CT338	Controls	62.5
CT339	Controls	92.5
CT340	Controls	97.5
CT341	Controls	85
CT342	Controls	77.5
CT343	Controls	82.5
CT344	Controls	60
CT345	Controls	52.5
CT346	Controls	87.5
CT347	Controls	92.5
CT348	Controls	85
CT349	Controls	77.5
CT350	Controls	90
CT351	Controls	90
CT352	Controls	82.5
CT353	Controls	72.5
CT354	Controls	97.5
CT355	Controls	92.5
CT356	Controls	80
CT357	Controls	80
CT358	Controls	90
CT359	Controls	87.5
CT360	Controls	52.5
CT361	Controls	85
CT362	Controls	85
CT363	Controls	90
CT364	Controls	97.5
CT365	Controls	65
CT366	Controls	62.5
CT367	Controls	70
CT368	Controls	92.5
CT369	Controls	95
CT370	Controls	67.5
CT371	Controls	72.5
CT372	Controls	87.5
CT373	Controls	92.5
CT374	Controls	87.5
CT375	Controls	82.5
CT376	Controls	80
CT377	Controls	95
CT378	Controls	75
CT379	Controls	90
CT380	Controls	70
CT381	Controls	92.5
CT382	Controls	77.5
CT383	Controls	95
CT384	Controls	72.5
CT385	Controls	97.5
CT386	Controls	82.5
CT387	Controls	72.5
CT388	Controls	52.5
CT389	Controls	85
CT390	Controls	90
CT391	Controls	90
CT392	Controls	95
CT393	Controls	85
CT394	Controls	90
CT395	Controls	65
CT396	Controls	77.5
CT397	Controls	80
CT398	Controls	77.5
CT399	Controls	92.5
CT400	Controls	92.5
CT401	Controls	92.5
CT402	Controls	90
CT403	Controls	90
CT404	Controls	87.5
CT405	Controls	70
CT406	Controls	67.5
CT407	Controls	90
CT408	Controls	67.5
CT409	Controls	80
CT410	Controls	70
CT411	Controls	82.5
CT412	Controls	85
CT413	Controls	87.5
CT414	Controls	95
CT415	Controls	90
CT416	Controls	82.5
CT417	Controls	97.5
CT418	Controls	75
CT419	Controls	85
CT420	Controls	85
CT421	Controls	87.5
CT422	Controls	97.5
CT423	Controls	95
CT424	Controls	75
CT425	Controls	75
CT426	Controls	85
CT427	Controls	77.5
CT428	Controls	72.5
CT429	Controls	75
CT430	Controls	85
CT431	Controls	92.5
CT432	Controls	77.5
CT433	Controls	85
CT434	Controls	72.5
CT435	Controls	40
CT436	Controls	87.5
CT437	Controls	80
CT438	Controls	77.5
CT439	Controls	32.5
CT440	Controls	75
CT441	Controls	85
CT442	Controls	85
CT443	Controls	77.5
CT444	Controls	77.5
CT445	Controls	77.5
CT446	Controls	80
CT447	Controls	75
CT448	Controls	97.5
CT449	Controls	90
CT450	Controls	75
CT451	Controls	90
CT452	Controls	85
CT453	Controls	92.5
CT454	Controls	97.5
CT455	Controls	77.5
CT456	Controls	72.5
CT457	Controls	92.5
CT458	Controls	70
CT459	Controls	90
CT460	Controls	92.5
CT461	Controls	87.5
CT462	Controls	80
CT463	Controls	72.5
CT464	Controls	77.5
CT465	Controls	35
CT466	Controls	85
CT467	Controls	90
CT468	Controls	90
CT469	Controls	87.5
CT470	Controls	47.5
CT471	Controls	85
CT472	Controls	85
CT473	Controls	90
CT474	Controls	92.5
CT475	Controls	87.5
CT476	Controls	92.5
CT477	Controls	87.5
CT478	Controls	90
CT479	Controls	95
CT480	Controls	82.5
CT481	Controls	70
CT482	Controls	77.5
CT483	Controls	77.5
CT484	Controls	75
CT485	Controls	87.5
CT486	Controls	60
CT487	Controls	67.5
CT488	Controls	75
CT489	Controls	92.5
CT490	Controls	90
CT491	Controls	92.5
CT492	Controls	82.5
CT493	Controls	67.5
CT494	Controls	72.5
CT495	Controls	90
CT496	Controls	72.5
CT497	Controls	90
CT498	Controls	87.5
CT499	Controls	82.5
CT500	Controls	72.5
CT501	Controls	100
CT502	Controls	90
CT503	Controls	87.5
CT504	Controls	77.5
CT505	Controls	67.5
CT506	Controls	87.5
CT507	Controls	87.5
CT508	Controls	90
CT509	Controls	87.5
CT510	Controls	85
CT511	Controls	92.5
CT512	Controls	90
CT513	Controls	72.5
CT514	Controls	72.5
CT515	Controls	80
CT516	Controls	82.5
CT517	Controls	97.5
CT518	Controls	92.5
CT519	Controls	95
CT520	Controls	57.5
CT521	Controls	92.5
CT522	Controls	100
CT523	Controls	97.5
CT524	Controls	87.5
CT525	Controls	92.5
CT526	Controls	95
CT527	Controls	72.5
CT528	Controls	75
CT529	Controls	87.5
CT530	Controls	75
CT531	Controls	87.5
CT532	Controls	85
CT533	Controls	42.5
CT534	Controls	77.5
CT535	Controls	95
CT536	Controls	85
CT537	Controls	92.5
CT538	Controls	95
CT539	Controls	92.5
CT540	Controls	67.5
CT541	Controls	70
CT542	Controls	100
CT543	Controls	82.5
CT544	Controls	95
CT545	Controls	75
CT546	Controls	100
CT547	Controls	77.5
CT548	Controls	77.5
CT549	Controls	80
CT550	Controls	87.5
CT551	Controls	87.5
CT552	Controls	90
CT553	Controls	82.5
CT554	Controls	87.5
CT555	Controls	92.5
CT556	Controls	82.5
CT557	Controls	55
CT558	Controls	82.5
CT559	Controls	77.5
CT560	Controls	85
CT561	Controls	72.5
CT562	Controls	85
CT563	Controls	87.5
CT564	Controls	80
CT565	Controls	90
CT566	Controls	92.5
CT567	Controls	90
CT568	Controls	65
CT569	Controls	75
CT570	Controls	90
CT571	Controls	85
CT572	Controls	85
CT573	Controls	67.5
CT574	Controls	95
CT575	Controls	95
CT576	Controls	75
CT577	Controls	85
CT578	Controls	92.5
CT579	Controls	92.5
CT580	Controls	42.5
CT581	Controls	90
CT582	Controls	92.5
CT583	Controls	92.5
CT584	Controls	82.5
CT585	Controls	92.5
CT586	Controls	97.5
CT587	Controls	92.5
CT588	Controls	92.5
CT589	Controls	95
CT590	Controls	87.5
CT591	Controls	95
CT592	Controls	82.5
CT593	Controls	92.5
CT594	Controls	82.5
CT595	Controls	90
CT596	Controls	85
CT597	Controls	82.5
CT598	Controls	75
CT599	Controls	87.5
CT600	Controls	87.5
CT601	Controls	90
CT602	Controls	70
CT603	Controls	70
CT604	Controls	77.5
CT605	Controls	87.5
CT606	Controls	97.5
CT607	Controls	77.5
CT608	Controls	82.5
CT609	Controls	95
CT610	Controls	80
CT611	Controls	85
CT612	Controls	82.5
CT613	Controls	87.5
CT614	Controls	97.5
CT615	Controls	85
CT616	Controls	95
CT617	Controls	80
CT618	Controls	82.5
CT619	Controls	90
CT620	Controls	90
CT621	Controls	97.5
CT622	Controls	90
CT623	Controls	82.5
CT624	Controls	85
CT625	Controls	87.5
CT626	Controls	87.5
CT627	Controls	85
CT628	Controls	80
CT629	Controls	75
CT630	Controls	87.5
CT631	Controls	92.5
CT632	Controls	75
CT633	Controls	92.5
CT634	Controls	77.5
CT635	Controls	82.5
CT636	Controls	92.5
CT637	Controls	65
CT638	Controls	87.5
CT639	Controls	85
CT640	Controls	85
CT641	Controls	97.5
CT642	Controls	75
CT643	Controls	80
CT644	Controls	92.5
CT645	Controls	90
CT646	Controls	95
CT647	Controls	87.5
CT648	Controls	87.5
CT649	Controls	72.5
CT650	Controls	85
CT651	Controls	27.5
CT652	Controls	97.5
CT653	Controls	90
CT654	Controls	82.5
CT655	Controls	85
CT656	Controls	95
CT657	Controls	82.5
CT658	Controls	92.5
CT659	Controls	75
CT660	Controls	75
CT661	Controls	92.5
CT662	Controls	80
CT663	Controls	82.5
CT664	Controls	85
CT665	Controls	95
CT666	Controls	82.5
CT667	Controls	90
CT668	Controls	82.5
CT669	Controls	85
CT670	Controls	87.5
CT671	Controls	92.5
CT672	Controls	70
CT673	Controls	75
CT674	Controls	80
CT675	Controls	97.5
CT676	Controls	70
CT677	Controls	92.5
CT678	Controls	85
CT679	Controls	82.5
CT680	Controls	82.5
CT681	Controls	92.5
CT682	Controls	55
CT683	Controls	80
CT684	Controls	70
CT685	Controls	82.5
CT686	Controls	77.5
CT687	Controls	80
CT688	Controls	77.5
CT689	Controls	95
CT690	Controls	60
CT691	Controls	75
CT692	Controls	100
CT693	Controls	95
CT694	Controls	87.5
CT695	Controls	80
CT696	Controls	77.5
CT697	Controls	67.5
CT698	Controls	92.5
CT699	Controls	85
CT700	Controls	82.5
CT701	Controls	62.5
CT702	Controls	80
CT703	Controls	82.5
CT704	Controls	67.5
CT705	Controls	72.5
CT706	Controls	95
CT707	Controls	77.5
CT708	Controls	97.5
CT709	Controls	87.5
CT710	Controls	92.5
CT711	Controls	80
CT712	Controls	100
CT713	Controls	47.5
CT714	Controls	82.5
CT715	Controls	72.5
CT716	Controls	82.5
CT717	Controls	90
CT718	Controls	90
CT719	Controls	87.5
CT720	Controls	87.5
CT721	Controls	92.5
CT722	Controls	77.5
CT723	Controls	82.5
CT724	Controls	80
CT725	Controls	90
CT726	Controls	82.5
CT727	Controls	92.5
CT728	Controls	82.5
CT729	Controls	85
CT730	Controls	80
CT731	Controls	97.5
CT732	Controls	80
CT733	Controls	90
CT734	Controls	80
CT735	Controls	87.5
CT736	Controls	65
CT737	Controls	80
CT738	Controls	85
CT739	Controls	87.5
CT740	Controls	95
CT741	Controls	92.5
CT742	Controls	35
CT743	Controls	87.5
CT744	Controls	82.5
CT745	Controls	60
CT746	Controls	85
CT747	Controls	87.5
CT748	Controls	97.5
CT749	Controls	87.5
CT750	Controls	87.5
CT751	Controls	65
CT752	Controls	85
CT753	Controls	87.5
CT754	Controls	97.5
CT755	Controls	85
CT756	Controls	80
CT757	Controls	92.5
CT758	Controls	87.5
CT759	Controls	90
CT760	Controls	75
CT761	Controls	82.5
CT762	Controls	85
CT763	Controls	92.5
CT764	Controls	85
CT765	Controls	90
CT766	Controls	85
CT767	Controls	87.5
CT768	Controls	75
CT769	Controls	82.5
CT770	Controls	95
CT771	Controls	92.5
CT772	Controls	95
CT773	Controls	95
CT774	Controls	77.5
CT775	Controls	75
CT776	Controls	80
CT777	Controls	92.5
CT778	Controls	80
CT779	Controls	85
CT780	Controls	92.5
CT781	Controls	52.5
CT782	Controls	75
CT783	Controls	60
CT784	Controls	97.5
CT785	Controls	82.5
CT786	Controls	85
CT787	Controls	92.5
CT788	Controls	77.5
CT789	Controls	100
CT790	Controls	87.5
CT791	Controls	70
CT792	Controls	77.5
CT793	Controls	80
CT794	Controls	80
CT795	Controls	85
CT796	Controls	92.5
CT797	Controls	90
CT798	Controls	92.5
CT799	Controls	95
CT800	Controls	87.5
CT801	Controls	62.5
CT802	Controls	87.5
CT803	Controls	90
CT804	Controls	80
CT805	Controls	90
CT806	Controls	90
CT807	Controls	97.5
CT808	Controls	70
CT809	Controls	95
CT810	Controls	85
CT811	Controls	87.5
CT812	Controls	85
CT813	Controls	60
CT814	Controls	87.5
CT815	Controls	90
CT816	Controls	92.5
CT817	Controls	77.5
CT818	Controls	92.5
CT819	Controls	92.5
CT820	Controls	90
CT821	Controls	72.5
CT822	Controls	97.5
CT823	Controls	85
CT824	Controls	92.5
CT825	Controls	87.5
CT826	Controls	72.5
CT827	Controls	100
CT828	Controls	85
CT829	Controls	70
CT830	Controls	87.5
CT831	Controls	80
CT832	Controls	87.5
CT833	Controls	95
CT834	Controls	90
CT835	Controls	70
CT836	Controls	100
CT837	Controls	82.5
CT838	Controls	80
CT839	Controls	90
CT840	Controls	62.5
CT841	Controls	72.5
CT842	Controls	85
CT843	Controls	82.5
CT844	Controls	77.5
CT845	Controls	97.5
CT846	Controls	90
CT847	Controls	87.5
CT848	Controls	87.5
CT849	Controls	80
CT850	Controls	92.5
CT851	Controls	87.5
CT852	Controls	67.5
CT853	Controls	82.5
CT854	Controls	90
CT855	Controls	87.5
CT856	Controls	85
CT857	Controls	62.5
CT858	Controls	80
CT859	Controls	80
CT860	Controls	95
CT861	Controls	90
CT862	Controls	80
CT863	Controls	90
CT864	Controls	90
CT865	Controls	97.5
CT866	Controls	72.5
CT867	Controls	75
CT868	Controls	87.5
CT869	Controls	45
CT870	Controls	85
CT871	Controls	92.5
CT872	Controls	85
CT873	Controls	87.5
CT874	Controls	95
CT875	Controls	87.5
CT876	Controls	85
CT877	Controls	92.5
CT878	Controls	87.5
CT879	Controls	87.5
CT880	Controls	75
CT881	Controls	85
CT882	Controls	82.5
CT883	Controls	92.5
CT884	Controls	92.5
CT885	Controls	80
CT886	Controls	75
CT887	Controls	95
CT888	Controls	82.5
CT889	Controls	100
CT890	Controls	82.5
CT891	Controls	87.5
CT892	Controls	90
CT893	Controls	85
CT894	Controls	62.5
CT895	Controls	77.5
CT896	Controls	90
CT897	Controls	80
CT898	Controls	75
CT899	Controls	92.5
CT900	Controls	77.5
CT901	Controls	87.5
CT902	Controls	82.5
CT903	Controls	97.5
CT904	Controls	65
CT905	Controls	90
CT906	Controls	92.5
CT907	Controls	92.5
CT908	Controls	77.5
CT909	Controls	90
CT910	Controls	70
CT911	Controls	82.5
CT912	Controls	52.5
CT913	Controls	82.5
CT914	Controls	55
CT915	Controls	90
CT916	Controls	65
CT917	Controls	57.5
CT918	Controls	87.5
CT919	Controls	85
CT920	Controls	97.5
CT921	Controls	85
CT922	Controls	85
CT923	Controls	80
CT924	Controls	82.5
CT925	Controls	80
CT926	Controls	90
CT927	Controls	95
CT928	Controls	87.5
CT929	Controls	72.5
CT930	Controls	95
CT931	Controls	77.5
CT932	Controls	77.5
CT933	Controls	77.5
CT934	Controls	97.5
CT935	Controls	80
CT936	Controls	67.5
CT937	Controls	75
CT938	Controls	75
CT939	Controls	82.5
CT940	Controls	77.5
CT941	Controls	82.5
CT942	Controls	87.5
CT943	Controls	72.5
CT944	Controls	82.5
CT945	Controls	85
CT946	Controls	90
CT947	Controls	95
CT948	Controls	85
CT949	Controls	82.5
CT950	Controls	77.5
CT951	Controls	55
CT952	Controls	80
CT953	Controls	85
CT954	Controls	85
CT955	Controls	82.5
CT956	Controls	92.5
CT957	Controls	92.5
CT958	Controls	42.5
CT959	Controls	65
CT960	Controls	45
CT961	Controls	45
CT962	Controls	92.5
CT963	Controls	75
CT964	Controls	90
CT965	Controls	90
CT966	Controls	82.5
CT967	Controls	70
CT968	Controls	97.5
CT969	Controls	67.5
CT970	Controls	95
CT971	Controls	82.5
CT972	Controls	47.5
CT973	Controls	95
CT974	Controls	77.5
CT975	Controls	87.5
CT976	Controls	82.5
CT977	Controls	80
CT978	Controls	80
CT979	Controls	82.5
CT980	Controls	77.5
CT981	Controls	77.5
CT982	Controls	85
CT983	Controls	65
CT984	Controls	90
CT985	Controls	92.5
CT986	Controls	77.5
CT987	Controls	85
CT988	Controls	82.5
CT989	Controls	90
CT990	Controls	72.5
CT991	Controls	80
CT992	Controls	90
CT993	Controls	87.5
CT994	Controls	90
CT995	Controls	77.5
CT996	Controls	90
CT997	Controls	77.5
CT998	Controls	90
CT999	Controls	95
CT1000	Controls	95
CT1001	Controls	85
CT1002	Controls	70
CT1003	Controls	85
CT1004	Controls	85
CT1005	Controls	90
CT1006	Controls	87.5
CT1007	Controls	82.5
CT1008	Controls	75
CT1009	Controls	87.5
CT1010	Controls	92.5
CT1011	Controls	67.5
CT1012	Controls	85
CT1013	Controls	97.5
CT1014	Controls	87.5
CT1015	Controls	80
CT1016	Controls	92.5
CT1017	Controls	77.5
CT1018	Controls	62.5
CT1019	Controls	90
CT1020	Controls	67.5
CT1021	Controls	55
CT1022	Controls	87.5
CT1023	Controls	77.5
CT1024	Controls	80
CT1025	Controls	82.5
CT1026	Controls	90
CT1027	Controls	100
CT1028	Controls	87.5
CT1029	Controls	85
CT1030	Controls	95
CT1031	Controls	80
CT1032	Controls	37.5
CT1033	Controls	95
CT1034	Controls	90
CT1035	Controls	92.5
CT1036	Controls	92.5
CT1037	Controls	52.5
CT1038	Controls	85
CT1039	Controls	72.5
CT1040	Controls	80
CT1041	Controls	90
CT1042	Controls	87.5
CT1043	Controls	90
CT1044	Controls	67.5
CT1045	Controls	85
CT1046	Controls	90
CT1047	Controls	77.5
CT1048	Controls	97.5
CT1049	Controls	95
CT1050	Controls	87.5
CT1051	Controls	82.5
CT1052	Controls	92.5
CT1053	Controls	95
CT1054	Controls	92.5
CT1055	Controls	87.5
CT1056	Controls	85
CT1057	Controls	75
CT1058	Controls	87.5
CT1059	Controls	85
CT1060	Controls	92.5
CT1061	Controls	72.5
CT1062	Controls	70
CT1063	Controls	97.5
CT1064	Controls	85
CT1065	Controls	90
CT1066	Controls	82.5
CT1067	Controls	82.5
CT1068	Controls	82.5
CT1069	Controls	87.5
CT1070	Controls	95
CT1071	Controls	95
CT1072	Controls	92.5
CT1073	Controls	87.5
CT1074	Controls	80
CT1075	Controls	77.5
CT1076	Controls	87.5
CT1077	Controls	90
CT1078	Controls	80
CT1079	Controls	92.5
CT1080	Controls	80
CT1081	Controls	72.5
CT1082	Controls	92.5
CT1083	Controls	82.5
CT1084	Controls	95
CT1085	Controls	77.5
CT1086	Controls	85
CT1087	Controls	95
CT1088	Controls	87.5
CT1089	Controls	82.5
CT1090	Controls	87.5
CT1091	Controls	85
CT1092	Controls	80
CT1093	Controls	65
CT1094	Controls	75
CT1095	Controls	95
CT1096	Controls	87.5
CT1097	Controls	70
CT1098	Controls	77.5
CT1099	Controls	62.5
CT1100	Controls	67.5
CT1101	Controls	70
CT1102	Controls	92.5
CT1103	Controls	85
CT1104	Controls	72.5
CT1105	Controls	95
CT1106	Controls	92.5
CT1107	Controls	85
CT1108	Controls	72.5
CT1109	Controls	75
CT1110	Controls	80
CT1111	Controls	90
CT1112	Controls	100
CT1113	Controls	82.5
CT1114	Controls	82.5
CT1115	Controls	90
CT1116	Controls	92.5
CT1117	Controls	82.5
CT1118	Controls	75
CT1119	Controls	85
CT1120	Controls	82.5
CT1121	Controls	90
CT1122	Controls	92.5
CT1123	Controls	80
CT1124	Controls	92.5
CT1125	Controls	92.5
CT1126	Controls	72.5
CT1127	Controls	95
CT1128	Controls	95
CT1129	Controls	75
CT1130	Controls	87.5
CT1131	Controls	92.5
CT1132	Controls	87.5
CT1133	Controls	80
CT1134	Controls	75
CT1135	Controls	90
CT1136	Controls	90
CT1137	Controls	80
CT1138	Controls	82.5
CT1139	Controls	82.5
CT1140	Controls	82.5
CT1141	Controls	67.5
CT1142	Controls	90
CT1143	Controls	95
CT1144	Controls	92.5
CT1145	Controls	62.5
CT1146	Controls	85
CT1147	Controls	95
CT1148	Controls	92.5
CT1149	Controls	90
CT1150	Controls	65
CT1151	Controls	85
CT1152	Controls	90
CT1153	Controls	80
CT1154	Controls	72.5
CT1155	Controls	92.5
CT1156	Controls	80
CT1157	Controls	82.5
CT1158	Controls	85
CT1159	Controls	70
CT1160	Controls	85
CT1161	Controls	92.5
CT1162	Controls	87.5
CT1163	Controls	75
CT1164	Controls	95
CT1165	Controls	95
CT1166	Controls	87.5
CT1167	Controls	67.5
CT1168	Controls	87.5
CT1169	Controls	87.5
CT1170	Controls	47.5
CT1171	Controls	90
CT1172	Controls	72.5
CT1173	Controls	85
CT1174	Controls	65
CT1175	Controls	90
CT1176	Controls	72.5
CT1177	Controls	90
CT1178	Controls	82.5
CT1179	Controls	75
CT1180	Controls	77.5
CT1181	Controls	85
CT1182	Controls	80
CT1183	Controls	62.5
CT1184	Controls	82.5
CT1185	Controls	85
CT1186	Controls	92.5
CT1187	Controls	70
CT1188	Controls	25
CT1189	Controls	92.5
CT1190	Controls	90
CT1191	Controls	97.5
CT1192	Controls	92.5
CT1193	Controls	82.5
CT1194	Controls	92.5
CT1195	Controls	75
CT1196	Controls	85
CT1197	Controls	92.5
CT1198	Controls	92.5
CT1199	Controls	90
CT1200	Controls	92.5
CT1201	Controls	90
CT1202	Controls	75
CT1203	Controls	92.5
CT1204	Controls	92.5
CT1205	Controls	85
CT1206	Controls	97.5
CT1207	Controls	70
CT1208	Controls	87.5
CT1209	Controls	92.5
CT1210	Controls	92.5
CT1211	Controls	55
CT1212	Controls	87.5
CT1213	Controls	92.5
CT1214	Controls	95
CT1215	Controls	72.5
CT1216	Controls	90
CT1217	Controls	97.5
CT1218	Controls	82.5
CT1219	Controls	92.5
CT1220	Controls	92.5
CT1221	Controls	70
CT1222	Controls	87.5
CT1223	Controls	87.5
CT1224	Controls	82.5
CT1225	Controls	55
DP	SRs	75
TI	SRs	92.5
DB	SRs	87.5
HC	SRs	75
CM	SRs	90
YS	SRs	92.5
CT	SRs	90

## Sheet: EFCT
ParticipantID	Group	upright_2s	upright_30s	inverted_2s	inverted_30s	inversion_2s	inversion_30s
EX01	Examiners	0.69161	0.854875	0.559524	0.738946	0.132086	0.115929
EX02	Examiners	0.821995	0.965986	0.585601	0.861395	0.236394	0.104591
EX03	Examiners	0.774943	0.956633	0.677154	0.83305	0.097789	0.123583
EX04	Examiners	0.797619	0.939909	0.730442	0.926871	0.067177	0.013038
EX05	Examiners	0.887472	0.980442	0.707766	0.933673	0.179706	0.046769
EX06	Examiners	0.797902	0.910431	0.728175	0.754535	0.069727	0.155896
EX07	Examiners	0.914116	0.954082	0.805272	0.89144	0.108844	0.062642
EX08	Examiners	0.881803	0.962868	0.753685	0.875283	0.128118	0.087585
EX09	Examiners	0.884637	0.952381	0.76729	0.912982	0.117347	0.039399
EX10	Examiners	0.849206	0.950397	0.722506	0.863095	0.1267	0.087302
EX11	Examiners	0.71627	0.925737	0.756803	0.856859	-0.040533	0.068878
EX12	Examiners	0.85119	0.954932	0.748299	0.856009	0.102891	0.098923
EX13	Examiners	0.873583	0.950397	0.708617	0.795918	0.164966	0.154479
EX14	Examiners	0.917234	0.957483	0.672336	0.863379	0.244898	0.094104
EX15	Examiners	0.792517	0.903061	0.655329	0.841837	0.137188	0.061224
EX16	Examiners	0.819161	0.95068	0.561224	0.819161	0.257937	0.131519
EX17	Examiners	0.725907	0.922052	0.623299	0.844955	0.102608	0.077097
EX18	Examiners	0.759354	0.9589	0.665249	0.740646	0.094105	0.218254
EX19	Examiners	0.806122	0.904478	0.692177	0.803855	0.113945	0.100623
EX20	Examiners	0.84127	0.949546	0.77466	0.864512	0.06661	0.085034
EX21	Examiners	0.831066	0.873583	0.679422	0.657029	0.151644	0.216554
EX22	Examiners	0.874433	0.928005	0.69898	0.798186	0.175453	0.129819
EX23	Examiners	0.836735	0.880102	0.726757	0.736395	0.109978	0.143707
EX24	Examiners	0.718821	0.931406	0.628401	0.839853	0.09042	0.091553
EX25	Examiners	0.602041	0.896825	0.535714	0.794218	0.066327	0.102607
EX26	Examiners	0.684807	0.866213	0.598639	0.704365	0.086168	0.161848
EX27	Examiners	0.926871	0.981009	0.768707	0.85771	0.158164	0.123299
CT01	Controls	0.846088	0.977041	0.555556	0.831916	0.290532	0.145125
CT02	Controls	0.68424	0.816893	0.610261	0.776927	0.073979	0.039966
CT03	Controls	0.603741	0.760204	0.415533	0.569161	0.188208	0.191043
CT04	Controls	0.57568	0.715986	0.532596	0.521825	0.043084	0.194161
CT05	Controls	0.889739	0.804989	0.593537	0.571995	0.296202	0.232994
CT06	Controls	0.891156	0.941327	0.673469	0.806689	0.217687	0.134638
CT07	Controls	0.862812	0.936224	0.755669	0.69983	0.107143	0.236394
CT08	Controls	0.851474	0.923469	0.620748	0.883787	0.230726	0.039682
CT09	Controls	0.816893	0.886905	0.759354	0.702948	0.057539	0.183957
CT10	Controls	0.756803	0.904478	0.606576	0.711168	0.150227	0.19331
CT11	Controls	0.768707	0.803571	0.659297	0.670068	0.10941	0.133503
CT12	Controls	0.720805	0.66695	0.36593	0.605442	0.354875	0.061508
CT13	Controls	0.73356	0.745465	0.403912	0.69983	0.329648	0.045635
CT14	Controls	0.786565	0.810091	0.656463	0.729025	0.130102	0.081066
CT15	Controls	0.676304	0.747166	0.5428	0.598639	0.133504	0.148527
CT16	Controls	0.780612	0.678288	0.610544	0.690476	0.170068	-0.012188
CT17	Controls	0.830782	0.892007	0.717971	0.720805	0.112811	0.171202
CT18	Controls	0.744615	0.852041	0.614796	0.688492	0.129819	0.163549
CT19	Controls	0.84127	0.921202	0.641156	0.761905	0.200114	0.159297
CT20	Controls	0.848073	0.767857	0.676587	0.636054	0.171486	0.131803
CT21	Controls	0.859977	0.924887	0.649093	0.7928	0.210884	0.132087
CT22	Controls	0.637472	0.759637	0.655612	0.623583	-0.01814	0.136054
CT23	Controls	0.808957	0.969955	0.594104	0.683957	0.214853	0.285998
CT24	Controls	0.861678	0.997449	0.498866	0.811791	0.362812	0.185658
CT25	Controls	0.710034	0.752551	0.576531	0.668367	0.133503	0.084184
CT26	Controls	0.689626	0.856009	0.493481	0.597789	0.196145	0.25822
CT27	Controls	0.673469	0.803288	0.642007	0.632653	0.031462	0.170635
CT28	Controls	0.811224	0.890306	0.60119	0.730159	0.210034	0.160147
CT29	Controls	0.726757	0.785714	0.585601	0.714002	0.141156	0.071712
CT30	Controls	0.711168	0.779762	0.574546	0.613662	0.136622	0.1661
CT31	Controls	0.918084	0.910431	0.659297	0.691043	0.258787	0.219388
CT32	Controls	0.826531	0.93339	0.780045	0.806122	0.046486	0.127268
DP	SRs	0.935	0.967	0.65	0.81	0.285	0.157
TI	SRs	0.971	0.986	0.79	0.92	0.181	0.066
DB	SRs	0.969	1	0.89	0.97	0.079	0.03
HC	SRs	0.925	0.995	0.75	0.82	0.175	0.175
CM	SRs	0.95	0.99	0.81	0.92	0.14	0.07
YS	SRs	0.994	1	0.829	0.927	0.165	0.073
CT	SRs	0.946995	0.979592

## Sheet: PICT
ParticipantID	Group	AUC
EX01	Examiners	0.715
EX02	Examiners	0.9625
EX03	Examiners	0.965
EX04	Examiners	0.8925
EX05	Examiners	0.975
EX06	Examiners	0.9225
EX07	Examiners	0.87
EX08	Examiners	1
EX09	Examiners	0.94
EX10	Examiners	0.905
EX11	Examiners	0.91
EX12	Examiners	0.9525
EX13	Examiners	0.9425
EX14	Examiners	0.8975
EX15	Examiners	0.8775
EX16	Examiners	0.75
EX17	Examiners	0.9125
EX18	Examiners	0.89
EX19	Examiners	0.865
EX20	Examiners	0.9925
EX21	Examiners	0.8475
EX22	Examiners	0.87
EX23	Examiners	0.9075
EX24	Examiners	0.8275
EX25	Examiners	0.8625
EX26	Examiners	0.925
EX27	Examiners	0.9525
CT01	Controls	0.9675
CT02	Controls	0.69
CT03	Controls	0.6925
CT04	Controls	0.7
CT05	Controls	0.6425
CT06	Controls	0.96
CT07	Controls	0.975
CT08	Controls	0.9925
CT09	Controls	0.96
CT10	Controls	0.88
CT11	Controls	0.6375
CT12	Controls	0.5625
CT13	Controls	0.7775
CT14	Controls	0.8925
CT15	Controls	0.805
CT16	Controls	0.82
CT17	Controls	0.955
CT18	Controls	0.75
CT19	Controls	0.9325
CT20	Controls	0.595
CT21	Controls	0.9675
CT22	Controls	0.895
CT23	Controls	0.91
CT24	Controls	0.8425
CT25	Controls	0.85
CT26	Controls	0.715
CT27	Controls	0.84
CT28	Controls	0.84
CT29	Controls	0.825
CT30	Controls	0.73
CT31	Controls	0.875
CT32	Controls	0.875
DP	SRs	0.97
TI	SRs	1
DB	SRs	1
HC	SRs	0.98
CM	SRs	0.89
YS	SRs	0.97

[truncated: 3 more sheets: FR CLT, ENFSI, ENFSI_Fusion]
